# Supplementary material for: Sleep Quality in Medical Staffs During the Outbreak of Coronavirus Disease 2019 in China: A Web-Based Cross-Sectional Study
Source: Front Psychiatry. 2021 Jun 9;12:630330. doi: 10.3389/fpsyt.2021.630330 (PMC8221287; doi:10.3389/fpsyt.2021.630330)
Supplement: Supplementary file 3 [file Table_3.xls]

## Sheet: Data-Sleep quality of COVID-19
workcondition	sex	age	marrige	education	staff	workyears	titile	income	ecnomincimpact	livingcondition	recognition	worry	disease	a1	a2	a3	a4	a5	a6	a7	a8	a9	a10	a11	a12	a13	a14	a15	a16	a17	a18	a19	a20	a21	b1	b2	b3	b4	b5	b6	b7	b8	b9	b10	c1	c2	c3	c4	c51
1	2	1	2	3	1	2	3	3	2	2	2	2	1	0	0	0	0	0	0	0	0	0	0	0	0	0	0	0	0	0	0	0	0	0	1	1	1	1	1	1	1	1	1	1	2	4	2	3	4
1	2	2	2	5	4	3	3	2	1	2	2	4	1	0	1	0	0	0	1	1	0	0	0	1	0	0	0	0	0	0	0	0	0	0	3	2	2	2	2	2	2	2	1	1	3	4	4	3	3
1	1	2	2	4	5	1	2	2	2	2	2	4	1	0	0	0	0	0	0	0	0	0	0	0	0	0	0	0	0	0	0	0	0	0	2	2	2	2	3	3	3	3	3	2	2	2	4	2	4
1	1	2	2	5	2	1	3	2	2	2	2	4	1	0	0	0	0	0	0	0	0	0	0	0	0	0	0	1	0	0	0	0	0	0	2	1	2	2	2	1	1	1	1	1	2	4	1	4	4
2	2	3	2	4	1	4	3	2	2	1	1	4	2	0	1	1	1	1	1	1	1	1	1	1	1	1	1	1	1	1	1	1	1	1	5	5	1	4	1	1	1	1	1	1	4	1	4	4	4
6	1	1	2	4	4	1	2	3	2	2	1	2	1	0	0	0	0	0	2	1	0	0	0	0	0	0	0	1	1	0	0	0	0	0	2	2	2	2	1	2	3	1	1	2	2	3	2	3	3
1	2	2	2	3	1	3	3	2	2	2	2	3	1	1	2	2	1	1	0	1	0	1	0	1	1	0	1	1	0	1	1	1	0	0	3	1	3	2	1	3	1	1	1	3	2	4	3	4	1
6	1	1	1	2	1	1	2	2	2	1	1	2	1	0	0	0	0	0	0	0	0	0	0	0	0	0	0	0	0	0	0	0	0	0	3	4	3	2	1	1	1	1	1	1	3	1	1	3	1
6	2	3	3	2	1	4	3	2	2	2	1	2	1	0	0	0	0	0	0	0	0	0	0	0	0	0	0	0	0	0	0	0	0	0	1	1	1	1	2	2	2	2	4	3	2	4	1	4	1
2	2	2	2	2	1	3	3	2	2	2	1	4	2	0	3	3	3	3	3	3	3	3	3	3	3	3	3	3	3	3	3	3	3	3	5	3	1	3	2	5	4	5	4	5	2	4	1	4	2
2	1	3	2	5	2	2	3	2	2	2	1	3	1	0	0	0	0	0	0	0	0	0	0	0	0	0	0	3	0	0	0	0	0	0	4	3	2	3	1	1	1	1	1	1	2	1	1	1	3
1	1	2	2	4	7	2	3	1	1	2	2	4	1	0	0	0	0	0	0	0	0	0	0	0	0	0	0	0	0	0	0	0	0	0	2	3	1	2	1	1	1	1	1	1	1	4	2	4	1
1	1	1	1	3	1	1	2	1	1	1	2	4	1	0	0	0	0	0	0	0	0	0	0	0	0	0	0	0	0	0	0	0	0	0	2	4	1	1	1	1	1	1	1	1	2	1	4	2	1
1	2	1	2	3	1	2	2	2	2	2	2	3	2	0	1	1	1	1	1	1	1	1	1	1	1	1	1	1	1	1	1	1	1	1	2	2	2	3	2	5	3	2	3	2	2	4	1	1	1
6	2	1	1	3	1	1	2	2	1	1	1	1	1	0	0	0	0	0	0	0	1	1	1	0	0	0	0	0	0	0	0	0	0	0	1	1	1	1	1	1	1	1	1	1	1	1	1	1	1
1	2	1	2	4	1	2	2	2	1	2	2	3	1	0	0	0	0	0	0	0	0	0	0	0	0	0	0	0	0	0	0	0	0	0	1	1	1	1	1	1	1	1	1	1	1	1	1	1	1
1	2	1	1	3	1	1	2	2	2	1	1	3	1	0	0	0	0	1	0	1	0	0	0	0	0	0	0	0	0	0	1	0	0	0	1	1	2	1	2	3	2	2	1	1	2	1	1	3	1
1	2	2	2	2	5	2	2	2	1	2	1	2	1	0	0	0	0	0	0	0	0	0	0	0	0	0	0	0	0	0	0	0	0	0	2	1	2	2	2	2	2	2	1	1	1	4	4	4	1
6	2	1	1	3	1	1	2	2	2	1	2	2	1	0	1	2	1	1	1	1	1	1	1	1	1	1	1	1	1	1	1	0	0	0	1	3	1	1	2	1	1	1	1	1	1	1	1	1	1
6	2	4	2	5	2	5	4	3	2	2	1	1	1	0	1	2	2	1	1	1	2	0	0	0	0	0	0	0	0	0	0	0	0	0	3	2	3	3	2	1	1	1	1	3	2	4	3	3	3
1	2	1	2	4	4	1	2	3	2	2	1	3	1	0	0	1	1	0	0	0	0	0	0	0	0	0	0	0	0	0	1	0	0	0	3	3	2	2	3	3	2	2	1	1	4	4	3	4	4
1	2	2	2	3	1	3	3	3	2	2	2	4	2	0	0	1	1	1	1	0	0	0	0	1	0	0	1	0	0	0	0	0	0	1	2	4	1	2	1	1	1	1	1	5	2	4	2	2	4
1	2	1	1	4	4	1	2	1	2	2	1	1	1	0	0	0	0	0	0	0	0	0	0	0	0	0	0	0	0	0	0	0	0	0	2	1	2	2	1	1	1	1	1	2	3	3	1	3	3
1	1	3	2	3	4	4	3	3	2	2	1	3	1	0	0	1	1	0	0	0	0	0	0	0	0	0	0	0	0	0	0	0	0	0	2	1	2	2	1	1	1	1	1	1	4	4	4	4	4
2	2	1	1	3	1	1	2	2	2	2	1	4	1	0	0	2	2	2	2	2	1	1	1	1	1	1	1	1	1	1	1	1	1	1	4	2	2	3	4	2	4	1	2	3	2	3	1	3	4
1	1	4	2	1	8	1	1	2	1	2	1	1	2	0	0	0	0	0	0	0	0	0	0	0	0	0	0	0	0	0	0	0	0	0	2	1	2	2	2	3	2	2	2	1	4	4	3	4	4
6	2	2	2	3	1	3	2	1	2	2	1	2	1	0	0	1	0	0	0	0	0	0	0	0	0	0	0	0	0	0	0	0	0	0	2	1	1	2	2	2	2	1	1	1	3	4	1	4	4
4	1	2	2	5	2	1	2	3	2	2	1	1	1	0	0	0	0	0	0	0	0	0	0	0	0	0	0	0	0	0	0	0	0	0	2	1	2	2	1	1	1	1	1	1	4	4	4	4	4
1	1	2	2	5	6	2	3	3	2	2	2	2	1	0	0	0	0	0	1	1	0	0	0	1	0	0	0	0	0	0	0	0	0	0	3	2	1	2	2	1	1	1	1	2	4	4	2	4	4
1	1	2	2	2	5	3	3	3	2	2	1	1	2	0	0	0	0	0	0	0	0	0	0	0	0	0	0	0	0	0	0	0	0	0	2	1	1	2	1	1	1	1	1	1	4	4	4	4	4
1	2	1	2	4	5	1	2	3	2	2	1	2	1	0	0	0	0	0	0	0	0	0	0	0	0	0	0	0	0	0	0	0	0	0	2	2	2	2	1	1	1	1	1	1	3	4	2	4	4
6	2	1	2	3	1	2	2	2	2	2	2	2	1	0	0	0	0	0	0	0	0	0	0	0	0	0	0	0	0	0	0	0	0	0	2	3	2	2	1	1	1	1	1	1	4	4	4	4	4
1	2	1	2	3	1	1	2	2	2	2	1	4	1	0	0	0	0	0	0	0	0	0	0	0	0	0	0	0	0	0	0	0	0	0	2	1	1	1	1	1	1	1	1	1	3	4	2	4	4
1	2	3	2	5	2	5	4	3	1	2	1	3	2	0	0	0	0	0	0	0	0	0	0	0	0	0	0	0	0	0	0	0	0	0	2	2	2	3	1	1	1	1	1	1	4	4	2	4	4
1	1	2	2	5	2	1	3	3	1	2	1	1	1	0	0	0	0	0	0	0	0	0	0	0	0	0	0	0	0	0	0	0	0	0	3	2	2	2	2	3	2	1	1	2	4	4	3	4	4
1	2	1	2	3	1	1	2	1	2	2	2	4	1	0	0	0	0	0	0	0	0	0	0	0	0	0	0	0	0	0	0	0	0	0	3	3	3	2	2	2	2	2	2	5	2	3	1	3	4
1	2	2	2	3	1	3	3	3	1	2	2	3	1	0	0	0	1	0	0	0	1	0	0	0	0	0	0	0	0	0	0	0	0	0	2	2	2	2	1	1	1	1	1	1	3	4	2	3	4
1	2	4	2	3	3	4	3	2	2	2	1	2	2	0	0	1	0	0	1	0	1	0	1	0	0	1	1	1	0	0	0	0	0	0	4	3	2	4	5	5	5	2	1	3	3	4	1	3	4
1	2	2	2	4	2	1	3	2	2	2	1	2	1	0	0	0	0	0	0	0	0	0	0	0	0	0	0	0	0	0	0	0	0	0	2	1	1	2	1	1	1	1	1	1	4	4	4	4	4
4	2	2	2	5	6	1	4	3	1	2	1	3	2	0	1	1	1	1	2	1	0	0	0	0	0	0	0	0	0	0	0	0	0	0	2	2	4	1	4	1	1	1	1	1	4	4	2	2	4
1	2	2	3	3	1	2	2	1	1	1	2	2	1	0	0	0	0	0	1	1	0	0	0	0	0	0	0	0	0	0	0	0	0	0	2	2	2	3	4	4	4	2	1	5	2	1	1	4	1
1	1	3	2	3	8	4	3	3	1	2	1	3	1	0	1	0	0	0	0	0	0	0	0	0	0	0	0	0	0	0	0	0	0	0	2	2	1	3	1	1	1	1	1	1	2	4	1	2	4
4	2	2	2	3	1	3	3	1	2	2	1	4	2	0	0	1	1	1	1	1	1	1	0	0	0	0	0	0	0	0	0	0	0	0	2	2	2	1	2	2	2	1	1	1	4	4	2	4	4
1	2	2	2	3	1	3	3	2	2	2	2	3	2	0	1	1	1	1	0	0	2	1	0	1	0	0	0	0	0	0	0	0	0	0	2	2	3	1	3	2	2	3	2	5	2	4	1	2	3
6	2	1	2	3	1	1	2	2	2	2	1	3	1	0	1	0	1	0	0	1	0	0	0	0	0	0	0	0	0	0	0	0	0	0	2	1	2	2	3	2	2	2	1	1	3	4	1	4	4
3	2	1	2	3	1	2	3	2	2	1	1	2	2	0	0	1	0	0	1	0	0	0	0	0	0	0	0	0	0	0	0	0	0	0	3	4	3	3	3	3	3	2	1	1	3	4	3	4	4
5	1	1	2	4	5	1	2	1	2	2	2	3	1	0	0	0	0	1	1	1	1	1	1	1	0	0	0	0	0	0	0	0	0	0	2	2	2	3	1	1	1	1	1	1	4	4	3	3	4
1	1	3	2	3	2	4	3	3	2	2	1	4	2	0	1	0	1	1	0	1	0	0	0	1	0	0	0	0	0	0	0	0	0	0	2	1	1	2	1	1	1	1	1	1	3	4	3	4	4
1	2	2	2	4	5	1	1	3	2	2	1	4	2	0	0	0	0	0	0	1	0	0	0	1	0	0	0	0	0	0	0	0	0	0	3	2	3	2	3	2	4	3	1	5	4	4	2	4	4
5	2	3	3	2	1	4	3	1	2	2	1	3	1	0	1	0	0	0	0	0	0	0	0	0	0	0	0	0	0	0	0	1	0	0	2	1	1	1	1	3	1	3	1	1	2	4	2	3	1
1	1	1	3	4	5	2	1	2	2	2	1	4	2	2	2	3	2	3	3	1	1	3	0	0	3	2	0	3	0	1	3	1	0	0	5	5	4	4	2	4	2	2	1	4	4	1	4	4	1
3	2	1	1	3	1	1	2	2	2	1	1	2	2	0	0	1	1	0	0	1	2	2	0	0	0	1	0	0	0	0	0	0	0	0	4	4	3	3	3	3	5	2	1	3	2	1	1	3	4
6	2	1	2	4	5	2	1	3	2	2	1	3	2	0	0	0	0	0	0	0	0	0	0	0	0	0	0	0	0	0	0	0	0	0	4	3	1	4	1	1	1	1	1	1	4	4	3	4	4
2	2	1	2	3	1	2	2	2	2	2	1	3	2	0	1	1	1	1	0	2	0	0	0	0	0	0	0	0	0	0	0	0	0	0	4	2	3	3	2	2	2	1	1	3	4	4	4	4	4
1	2	1	2	3	1	1	2	3	1	2	2	4	1	0	1	0	0	0	0	0	0	0	0	0	0	0	0	0	0	0	0	0	0	0	2	3	2	2	3	1	1	2	1	5	2	4	1	2	4
1	2	1	1	3	1	1	2	2	1	1	1	3	1	0	0	0	0	0	0	0	0	0	0	0	0	0	0	0	0	0	0	0	0	0	2	2	2	1	2	2	2	3	1	5	3	4	1	4	4
4	1	2	2	2	5	3	3	3	1	2	1	2	1	0	0	0	0	0	0	0	0	0	0	0	0	0	0	2	0	0	0	0	0	0	2	1	1	2	1	1	2	1	1	1	4	4	4	4	4
1	2	1	2	3	3	1	2	3	2	2	1	2	2	0	1	0	0	0	0	1	0	0	0	0	0	0	0	0	0	0	0	0	0	0	2	2	2	2	2	2	2	2	1	3	3	4	2	4	4
1	1	2	1	5	5	1	3	3	1	1	1	4	1	2	0	3	3	3	3	3	2	1	0	0	3	1	0	2	0	0	0	0	0	0	5	4	1	4	4	3	3	3	3	3	4	1	1	4	4
1	2	4	2	3	2	5	4	3	2	2	2	4	2	0	0	0	1	0	0	0	0	0	0	0	0	0	0	1	0	0	0	0	0	0	3	2	1	3	2	2	2	1	1	2	4	4	1	4	4
1	2	2	2	3	1	3	2	2	2	2	1	3	1	0	0	1	1	1	1	1	0	0	0	0	0	0	0	1	0	0	1	0	0	0	3	2	1	3	3	3	2	2	1	3	3	4	2	3	4
1	1	4	2	3	2	4	3	1	2	2	1	3	1	0	1	1	1	1	1	1	1	1	1	1	1	1	1	1	0	0	1	1	0	0	4	2	2	2	1	1	1	1	1	3	2	4	2	2	3
1	2	2	2	3	1	3	2	2	2	2	1	3	1	0	1	2	1	2	1	3	1	0	0	0	2	0	1	2	0	0	2	0	0	0	3	4	3	3	4	5	3	2	3	3	1	4	2	1	2
1	1	2	2	5	6	1	3	3	2	2	1	3	1	0	0	0	0	0	0	0	0	0	0	0	0	0	0	0	1	1	1	0	0	0	3	3	3	3	2	2	2	1	1	1	1	4	2	3	2
1	2	1	2	3	1	1	1	1	2	2	2	3	1	0	0	1	1	1	1	1	0	0	0	1	0	0	0	0	0	0	0	0	0	0	5	4	1	3	2	3	3	3	1	2	4	4	1	4	4
4	2	1	1	4	1	1	2	3	2	2	2	4	1	2	3	1	3	3	1	3	1	0	0	3	1	1	2	1	1	2	2	2	0	1	3	4	1	3	4	4	2	1	1	3	2	1	1	2	3
1	2	1	1	2	1	1	2	2	2	2	2	3	1	0	1	1	0	0	0	0	0	0	0	0	0	0	0	0	0	0	0	0	0	0	1	1	3	1	3	2	2	1	1	1	3	1	1	4	1
2	2	3	2	3	1	4	3	2	2	2	1	3	1	0	0	0	1	1	0	1	0	0	0	1	0	0	0	0	1	0	0	0	0	0	2	2	2	2	1	1	1	1	1	3	2	4	3	4	4
1	1	4	2	1	4	4	1	1	1	2	2	2	1	0	0	0	0	0	0	0	0	0	0	0	0	0	0	0	0	0	0	0	0	0	3	3	2	3	2	2	2	2	1	1	4	4	2	4	4
6	2	2	2	2	1	3	3	3	1	2	1	2	2	0	0	0	0	0	0	0	0	0	0	0	0	0	0	0	0	0	0	0	0	0	2	1	2	3	2	3	2	1	1	3	3	4	1	4	4
1	2	2	2	3	5	3	3	3	2	2	1	2	2	0	0	0	0	0	0	1	1	1	0	1	0	1	0	0	0	0	0	0	0	0	3	2	3	2	1	1	1	1	1	5	4	4	2	4	4
1	2	1	2	4	5	2	2	3	2	2	1	3	1	0	0	0	1	0	0	0	0	0	0	0	0	0	0	0	0	0	0	0	0	0	4	3	3	3	1	1	1	2	1	3	4	4	3	4	4
6	2	3	2	3	1	4	3	3	2	2	1	1	2	0	0	0	0	0	0	0	0	0	0	0	0	0	0	0	0	0	0	0	0	0	2	2	1	2	1	1	1	1	1	1	3	4	3	4	4
1	1	1	1	5	2	1	2	3	2	2	1	3	1	0	0	2	1	2	0	0	0	1	0	0	0	0	0	0	1	0	0	1	0	0	3	2	2	3	2	2	2	1	1	5	2	3	1	2	1
1	2	2	2	2	8	2	1	1	2	2	1	2	2	0	0	0	0	0	0	0	0	0	0	0	0	0	0	0	0	0	0	0	0	0	2	1	1	2	1	1	1	1	1	1	3	4	2	4	4
1	1	2	2	5	2	2	3	3	2	2	2	3	1	0	0	1	1	1	1	1	0	1	0	0	0	1	0	0	0	0	0	1	0	0	3	3	3	2	1	1	1	1	1	5	2	4	2	4	4
1	2	2	2	5	2	2	3	3	2	2	2	4	1	1	0	1	2	2	2	0	0	0	0	0	0	0	0	1	1	0	0	0	0	0	4	4	3	3	4	3	1	1	3	5	3	4	1	2	4
1	2	3	2	3	5	4	3	3	2	2	1	3	2	0	1	1	1	1	0	1	0	1	0	0	0	0	0	0	0	0	0	0	0	0	3	1	1	2	3	1	1	1	1	2	2	4	2	3	1
1	1	3	2	5	2	2	3	3	2	2	2	2	1	0	0	0	0	0	0	0	0	0	0	0	0	0	0	0	0	1	0	0	0	0	2	1	1	3	1	2	2	1	1	2	3	4	3	4	4
1	1	1	2	3	7	2	1	3	2	2	2	4	1	0	1	1	1	1	1	0	0	0	0	1	0	1	0	1	0	0	0	0	0	0	3	3	1	2	2	1	3	1	1	1	4	4	1	4	4
1	2	3	2	1	5	5	2	2	1	2	1	2	1	0	1	1	1	1	1	1	1	1	1	1	1	1	1	1	1	0	1	1	0	0	3	3	2	4	4	4	4	2	1	1	4	4	4	4	4
6	2	4	2	3	4	5	4	3	1	2	1	2	1	0	0	0	0	1	0	0	0	0	0	0	0	0	0	0	0	0	0	0	0	0	1	2	1	2	1	1	1	1	1	1	3	4	2	2	4
1	2	2	2	5	2	2	3	3	2	2	2	4	1	0	0	0	1	1	2	1	0	1	0	1	0	0	1	1	1	0	0	0	0	0	2	2	3	2	3	3	3	1	1	5	3	4	1	4	4
6	1	4	2	1	5	5	3	3	2	2	1	4	2	0	0	0	0	0	0	0	0	0	0	0	0	0	0	0	0	0	0	0	0	0	2	2	1	2	1	1	1	1	1	1	3	4	2	2	4
1	2	1	2	2	1	1	2	1	2	2	2	4	1	0	0	0	0	0	0	0	0	0	0	0	0	0	0	0	0	0	0	0	0	0	3	1	1	3	2	1	1	1	1	1	2	4	1	2	1
4	2	4	2	3	6	5	3	3	2	2	1	3	1	0	0	0	0	0	0	0	0	0	0	0	0	1	0	0	0	0	0	0	0	0	4	3	2	3	3	3	3	2	2	4	3	4	2	4	4
1	2	4	2	3	5	5	4	2	1	2	2	3	1	0	0	2	1	1	0	0	0	0	0	0	0	0	0	1	0	0	0	0	0	0	3	2	5	3	1	1	1	1	2	2	4	4	3	4	4
6	2	1	1	3	1	1	2	2	2	2	1	3	1	0	0	0	1	0	0	1	0	0	0	0	0	0	0	0	0	0	0	0	0	0	2	2	3	2	2	3	2	2	1	3	3	3	2	4	4
1	1	2	2	5	2	2	3	3	1	2	2	3	1	0	0	0	0	0	0	0	0	0	0	0	0	0	0	0	0	0	0	0	0	0	3	2	2	2	2	2	2	1	1	1	3	4	1	3	4
1	2	2	2	3	1	2	2	1	2	2	1	2	1	0	0	0	0	0	0	0	0	0	0	0	0	0	0	0	0	0	0	0	0	0	2	2	2	2	2	2	2	2	1	1	3	4	3	4	4
1	2	1	2	3	1	2	2	2	2	2	2	3	1	0	1	0	0	0	0	1	0	0	0	0	0	0	0	0	0	0	0	0	0	0	3	2	3	3	1	1	1	1	1	2	3	1	3	4	4
1	2	2	1	5	2	1	3	2	2	2	1	2	1	0	0	0	0	0	0	0	0	0	0	0	0	0	0	0	0	0	0	0	0	0	2	2	2	2	2	1	1	1	1	2	4	4	1	3	1
4	2	3	2	3	8	2	2	3	1	2	2	3	1	0	0	0	0	0	0	0	0	0	0	0	0	0	0	0	0	0	0	0	0	0	2	1	1	2	1	1	1	1	1	1	2	4	1	3	4
1	2	1	1	2	1	1	2	2	1	1	1	1	1	0	0	0	0	0	0	0	0	0	0	0	0	0	0	0	0	0	0	0	0	0	3	4	3	2	2	1	1	1	1	1	3	1	3	3	4
6	2	1	2	4	4	1	2	3	2	2	1	2	1	0	0	0	0	0	0	0	0	0	0	0	0	0	0	0	0	0	0	0	0	0	2	2	3	2	1	1	1	1	1	1	4	4	1	4	4
1	2	1	1	3	1	1	2	2	2	2	1	3	1	0	0	0	0	1	0	0	0	0	0	0	0	0	0	0	0	0	0	0	0	0	2	1	1	2	1	1	1	1	1	1	3	3	3	4	4
1	2	3	2	5	5	4	3	3	2	2	1	2	2	0	0	0	0	0	0	0	0	0	0	0	0	0	0	0	0	0	0	0	0	0	2	2	1	2	1	1	1	1	1	2	3	4	4	4	4
6	2	1	2	3	1	2	3	3	1	2	1	2	2	0	0	0	0	0	0	0	0	0	0	0	0	0	0	0	0	0	0	0	0	0	2	1	1	2	1	1	1	1	1	1	4	4	3	4	4
1	2	2	2	3	1	3	3	3	2	2	1	3	2	0	1	1	1	1	0	0	0	0	0	0	0	0	0	1	0	1	1	0	0	0	2	1	1	2	1	3	2	1	1	3	2	4	2	4	4
6	2	2	1	4	1	2	2	2	2	1	1	2	2	0	0	0	1	0	0	0	0	0	0	0	0	0	0	0	0	0	0	0	0	0	2	1	1	3	1	1	1	1	1	1	2	1	1	3	1
4	2	2	2	5	6	1	4	3	2	2	1	3	1	0	0	0	0	0	0	0	0	0	0	0	0	0	0	0	0	0	0	0	0	0	2	2	2	2	1	1	1	1	1	1	3	4	3	3	4
1	2	1	2	3	1	2	3	3	2	2	2	3	1	0	0	0	0	0	0	0	0	0	0	0	0	0	0	0	0	0	0	0	0	0	2	1	1	3	1	1	2	1	1	1	2	4	3	3	4
1	2	1	2	4	5	1	1	3	2	2	1	3	1	0	0	1	1	0	0	0	0	0	0	0	0	0	0	0	0	0	0	0	0	0	3	2	2	2	2	2	1	1	1	2	3	4	2	4	4
1	2	3	3	3	5	4	3	3	2	2	2	3	1	0	0	0	0	0	0	0	0	0	0	0	0	0	0	0	0	0	0	0	0	0	2	1	1	3	1	1	1	1	1	1	4	4	3	4	1
1	2	1	1	5	2	1	2	2	1	2	1	1	2	0	0	0	0	0	0	0	0	0	0	0	0	0	0	0	0	0	0	0	0	0	3	3	1	3	1	1	1	1	1	1	4	3	1	4	4
4	1	2	2	5	6	1	3	3	2	2	1	4	1	0	0	0	0	0	0	0	0	0	0	0	0	0	0	0	0	0	0	0	0	0	2	2	1	2	1	1	1	1	1	2	2	4	1	3	4
4	1	3	2	3	6	3	3	3	2	2	1	2	1	2	0	0	0	0	0	0	0	0	0	1	0	1	0	0	0	0	0	0	0	0	3	1	1	3	1	3	1	1	1	1	3	4	2	2	4
1	1	2	2	3	4	3	2	3	1	2	1	3	1	1	1	1	1	1	1	1	1	1	1	1	1	1	1	1	1	1	1	1	0	0	1	2	4	2	3	3	3	3	1	3	1	4	1	2	3
1	2	1	2	5	6	1	2	2	2	2	2	2	1	0	0	2	0	2	2	2	1	0	0	2	0	0	0	1	1	2	1	1	0	0	3	4	3	2	2	3	4	1	1	3	3	3	1	2	4
2	2	1	1	3	1	1	2	1	2	2	1	2	1	0	1	2	1	2	2	2	2	1	0	2	1	1	1	1	2	2	1	1	0	0	4	3	3	3	3	2	5	2	1	3	2	3	1	2	1
1	2	1	2	3	1	2	2	2	2	2	2	4	1	1	2	2	3	1	2	2	2	2	2	2	2	2	2	2	3	3	2	2	2	2	5	5	5	3	3	3	4	3	1	3	2	4	1	2	3
1	2	2	2	3	1	3	3	2	2	2	2	4	1	1	2	2	2	2	1	2	1	0	0	0	1	0	1	1	0	0	0	0	0	1	4	4	4	4	3	4	3	4	1	3	3	4	3	4	4
1	2	1	1	2	1	1	2	2	2	2	2	3	1	0	0	0	0	0	0	1	0	0	0	0	0	0	0	0	0	0	0	0	0	0	2	2	1	2	1	2	1	1	1	1	2	4	1	2	4
1	1	1	1	2	8	2	2	1	1	2	1	1	1	0	0	0	1	0	0	1	0	0	1	1	0	0	1	0	0	0	0	0	0	0	3	3	3	3	3	3	2	3	2	1	1	4	1	1	1
1	1	1	2	2	1	2	2	2	2	2	1	1	2	0	0	1	0	1	1	1	0	0	0	0	0	0	0	0	0	0	0	0	0	0	2	1	3	2	2	2	2	1	1	1	3	4	1	4	4
6	1	4	2	5	2	4	4	3	2	2	1	3	2	0	0	0	0	0	0	0	1	0	0	0	0	0	0	0	0	0	0	0	0	0	2	2	4	3	1	4	2	3	1	5	3	4	1	3	4
1	2	3	2	3	1	4	3	2	2	2	1	3	1	0	0	0	0	1	1	1	1	0	0	1	0	0	1	1	0	1	0	0	0	0	3	2	3	2	1	2	1	1	1	5	2	4	2	2	4
5	2	1	1	3	4	1	1	1	2	2	2	4	1	0	1	1	2	1	1	0	0	0	0	1	1	0	1	1	1	1	1	1	0	1	2	4	2	2	2	2	2	2	1	1	1	1	2	2	1
4	1	2	2	5	3	1	2	3	1	2	1	2	1	0	0	0	0	0	0	0	0	0	0	0	0	0	0	0	0	0	0	0	0	0	2	2	2	2	2	1	1	1	1	1	2	3	1	2	4
1	1	2	2	3	5	4	3	1	2	2	1	3	1	0	0	1	0	0	0	0	0	0	0	0	0	0	0	0	0	0	0	0	0	0	2	3	2	2	1	2	1	1	1	1	2	4	2	3	4
6	1	4	2	4	2	5	4	3	1	2	1	3	2	0	2	2	2	2	2	2	0	0	0	1	0	0	1	1	1	0	0	1	0	0	3	2	1	3	4	3	3	3	2	5	2	4	1	2	3
1	2	2	2	4	4	1	2	2	2	2	1	3	1	0	0	0	0	0	0	0	0	0	0	0	0	0	1	0	0	0	0	0	0	0	2	2	2	2	1	2	1	1	1	1	2	4	1	2	4
1	1	2	2	3	4	2	3	3	2	2	2	3	1	0	1	0	1	2	3	2	0	0	0	0	1	0	0	2	0	1	2	1	0	0	4	4	3	3	1	4	1	1	1	5	3	4	1	3	4
1	2	1	2	3	1	1	2	1	2	2	1	4	1	0	1	3	1	1	1	1	1	0	0	0	0	0	0	3	3	0	0	0	0	0	2	2	3	1	2	2	1	1	1	1	4	4	4	4	4
1	2	2	2	5	2	1	3	3	2	2	1	3	2	0	0	0	0	0	1	0	0	0	0	1	0	0	0	0	0	0	0	0	0	0	2	1	1	2	1	3	1	1	1	1	2	4	1	4	4
1	2	1	2	3	1	2	2	2	2	2	2	4	2	0	0	0	0	0	1	0	0	0	0	0	0	0	0	0	1	1	1	0	0	0	2	2	4	2	3	3	3	2	1	5	2	4	1	2	4
1	2	1	2	4	4	1	2	3	2	2	2	4	1	0	1	0	0	0	0	1	0	0	0	0	0	0	0	0	0	0	0	0	0	0	1	2	1	2	1	1	1	1	1	1	3	4	1	4	4
4	2	1	2	5	3	1	3	3	2	2	2	2	2	0	1	1	1	1	1	1	0	0	0	1	0	0	0	0	1	1	0	1	0	0	3	3	3	3	2	4	3	1	1	5	2	4	1	3	4
2	2	1	2	3	1	2	2	2	2	2	2	3	1	0	1	2	1	2	1	1	2	0	0	1	1	1	0	1	1	1	1	1	0	0	3	3	2	2	2	2	1	2	1	5	2	4	1	4	4
1	1	2	2	5	2	1	2	3	2	2	1	3	1	0	0	2	1	2	1	0	0	0	0	1	0	0	0	0	1	0	0	0	0	0	2	2	1	2	1	1	1	1	1	1	4	4	2	4	4
6	2	1	2	3	1	2	2	2	2	2	1	3	1	0	1	2	2	2	2	3	1	0	0	1	1	0	1	1	0	0	1	0	0	0	4	2	4	3	1	4	1	1	1	1	2	4	2	3	4
6	1	2	1	3	1	2	3	1	2	2	2	3	1	0	0	0	0	1	1	0	0	1	0	0	0	0	0	0	0	0	0	1	0	0	2	2	2	2	3	3	3	2	1	5	2	1	1	2	1
6	2	2	2	3	1	2	2	2	2	2	1	3	2	0	0	0	0	0	0	0	0	0	0	0	0	0	0	0	0	0	0	0	0	0	2	2	1	2	2	2	2	2	1	2	3	4	2	3	4
2	2	1	1	3	1	1	2	2	2	1	1	2	2	0	0	1	0	1	0	0	0	0	0	1	0	0	0	0	0	0	0	0	0	0	3	2	2	2	3	2	1	3	1	1	2	1	3	4	1
1	1	2	1	5	2	1	2	2	2	1	2	2	1	0	0	1	0	0	0	0	0	0	0	0	0	0	0	1	1	1	0	1	0	0	4	2	2	4	4	1	1	1	1	2	3	4	1	3	1
1	2	2	3	3	1	2	2	2	2	2	1	3	2	0	1	1	0	0	1	1	0	0	0	0	0	0	1	0	0	0	0	1	0	0	3	4	2	2	2	2	2	2	1	5	3	4	1	2	1
1	2	3	2	3	2	3	3	3	2	2	2	4	1	0	0	2	1	0	0	0	0	0	0	0	0	0	0	1	0	1	1	0	0	0	3	3	5	3	1	1	1	1	1	5	2	4	2	2	1
1	2	2	2	3	3	2	2	2	1	2	1	1	2	0	0	0	0	0	0	0	0	0	0	0	0	0	0	1	0	0	0	0	0	0	1	2	1	2	3	3	2	2	1	1	4	4	2	4	4
1	1	2	2	5	2	2	2	3	1	2	1	2	1	0	0	1	1	1	1	1	0	0	1	1	0	0	0	1	1	1	1	1	0	0	3	2	1	2	1	1	1	1	1	1	4	4	2	4	4
1	2	2	2	3	1	2	3	2	2	2	1	2	2	0	0	0	0	1	0	0	0	0	0	0	0	0	0	0	0	0	0	0	0	0	3	3	1	2	1	2	1	1	1	5	3	4	3	3	2
1	2	3	2	4	1	3	3	3	1	2	1	2	1	0	0	0	0	0	0	0	0	0	0	0	0	0	1	0	0	0	0	0	0	0	2	2	1	2	1	1	1	1	1	1	4	4	3	3	3
1	2	1	1	2	1	1	2	1	1	2	1	3	1	0	0	0	0	0	0	0	0	0	0	0	0	0	0	0	0	0	0	0	0	0	2	3	2	2	2	2	1	1	1	5	4	3	2	4	4
1	1	4	2	1	7	5	1	1	1	2	1	1	2	2	3	1	3	3	3	3	0	0	0	0	0	0	0	0	0	0	0	0	0	0	2	2	1	2	1	1	1	1	1	1	2	4	1	4	4
6	2	2	2	3	1	2	2	3	2	2	1	3	2	0	0	0	1	0	0	1	0	0	0	0	0	1	0	0	0	0	0	1	0	0	2	2	2	2	2	4	3	2	1	3	3	4	1	4	3
1	1	2	2	5	2	2	3	2	2	2	1	2	2	0	0	0	0	0	0	0	0	0	0	0	0	0	0	0	0	0	0	0	0	0	2	2	2	2	1	1	1	1	1	1	2	4	2	4	4
4	1	2	2	5	2	2	3	3	2	2	1	2	1	0	0	0	0	0	0	0	0	0	0	0	0	0	0	0	0	0	0	0	0	0	2	1	1	3	1	1	1	1	1	1	3	4	2	4	4
6	2	1	2	3	1	1	2	1	2	2	2	3	1	0	0	2	0	0	0	0	1	0	0	0	0	0	0	0	1	0	0	0	0	0	2	4	1	2	1	1	1	1	1	1	2	4	3	3	4
1	2	1	1	3	1	2	2	2	2	1	1	4	1	0	1	2	0	1	1	1	0	0	1	0	1	0	0	1	0	1	1	1	0	0	5	4	3	3	2	3	2	1	1	3	2	1	3	2	4
1	1	2	2	3	4	3	2	3	2	2	2	2	1	0	1	1	1	1	1	1	0	0	0	0	0	0	0	1	0	0	0	0	0	0	2	2	1	2	1	1	1	1	1	1	4	4	2	4	4
1	2	1	2	3	1	2	2	3	1	2	1	3	1	0	0	0	0	0	0	0	0	0	0	0	0	0	0	0	0	0	0	0	0	0	2	2	2	2	1	1	1	1	1	1	4	4	3	4	4
6	2	3	2	2	1	4	3	3	2	2	1	3	2	0	0	0	0	0	0	0	0	0	0	0	0	0	0	0	0	0	0	0	0	0	3	2	4	3	3	4	2	5	1	3	4	4	3	4	4
1	2	2	2	5	2	2	3	3	2	2	2	3	2	0	0	2	1	1	0	0	0	1	1	0	0	1	0	0	3	0	0	2	0	0	3	3	1	3	2	2	1	2	1	3	2	4	3	3	4
1	1	2	2	4	5	3	1	2	2	2	1	2	1	0	0	0	0	0	0	0	0	0	0	0	0	0	0	0	0	0	0	0	0	0	1	2	1	2	1	1	1	1	1	1	3	4	2	4	4
1	2	2	2	4	5	2	2	3	1	2	1	3	2	0	0	0	0	0	0	0	1	1	0	1	0	0	0	0	0	0	0	0	0	0	3	4	2	3	1	1	1	2	1	1	2	4	1	2	4
6	2	2	1	4	4	3	3	3	2	1	1	3	2	0	0	0	0	0	1	0	0	0	0	1	0	0	0	1	0	1	1	0	0	0	3	3	5	2	2	2	1	3	1	2	2	1	1	3	1
1	2	1	2	3	1	2	2	3	2	2	2	3	1	0	1	1	0	0	0	0	0	0	0	0	0	0	0	0	0	0	0	0	0	0	2	3	2	1	3	5	1	1	1	3	3	4	1	2	4
1	2	1	1	3	1	1	2	2	2	2	2	4	1	0	1	1	1	1	0	0	0	0	0	0	1	0	0	0	0	0	2	1	0	1	1	2	1	2	3	3	2	1	1	5	3	3	1	3	1
4	2	2	2	4	2	2	3	2	2	2	2	3	1	0	0	0	0	0	0	0	0	0	0	0	0	0	0	0	0	0	0	0	0	0	2	1	1	2	1	1	1	1	1	1	4	4	4	4	4
4	1	2	2	3	4	2	2	2	2	2	1	3	2	0	1	0	0	0	0	1	1	0	0	0	0	0	0	0	0	0	0	0	0	0	1	1	1	1	1	1	2	1	1	1	3	4	2	3	4
1	1	2	2	5	6	1	3	3	1	2	1	4	1	0	0	0	0	0	1	1	0	0	0	0	0	0	0	0	0	0	0	0	0	0	2	1	1	2	1	1	1	1	1	1	3	4	3	4	4
1	1	2	2	4	7	2	3	2	2	2	1	1	1	0	1	1	0	0	1	1	0	1	1	0	0	1	0	0	0	0	1	0	0	0	3	2	2	2	2	2	3	2	1	1	2	4	3	3	4
5	2	3	2	4	1	4	3	3	1	2	1	4	2	2	1	3	2	2	1	2	1	1	1	2	2	1	1	2	0	1	1	0	0	0	5	3	2	3	3	2	2	1	1	3	3	4	2	3	4
1	1	2	2	2	7	2	2	2	2	1	1	2	1	0	0	0	0	0	0	0	0	0	0	0	0	0	0	0	0	0	0	0	0	0	2	1	1	2	1	2	1	1	1	1	4	4	2	4	4
1	1	1	2	4	3	1	2	2	2	2	1	2	1	0	0	0	0	0	2	0	0	0	0	0	0	0	0	0	0	0	0	0	0	0	2	1	1	2	1	1	1	1	1	1	4	4	4	4	4
1	2	2	2	5	2	1	3	3	1	2	1	2	1	0	0	0	0	0	0	0	0	0	0	0	0	0	0	0	0	0	0	0	0	0	2	2	1	2	1	1	1	1	1	1	4	4	4	4	4
4	2	1	2	5	2	1	1	3	2	2	1	2	2	0	0	0	0	0	1	0	0	0	0	0	0	0	0	0	0	0	0	0	0	0	2	1	1	2	1	2	1	1	1	2	3	4	3	4	4
2	2	3	2	3	5	4	3	3	1	2	1	2	1	0	1	1	0	1	0	0	0	0	0	0	0	0	0	0	0	0	0	0	0	0	1	2	1	2	1	1	1	1	1	1	2	4	3	4	4
6	2	1	1	3	1	2	2	2	2	2	1	4	1	0	1	1	1	1	1	1	0	0	0	1	0	0	0	0	0	0	0	0	0	0	3	2	2	2	1	1	1	2	1	3	3	4	2	4	4
4	2	1	1	4	5	1	1	3	2	2	1	4	1	0	0	1	0	0	0	0	0	0	0	0	0	0	0	0	0	0	0	0	0	0	3	2	3	2	1	1	1	1	1	1	3	4	1	4	4
1	1	2	1	5	2	2	3	3	1	1	1	3	2	0	0	0	0	1	1	1	0	0	0	1	0	0	0	0	1	1	0	1	0	0	2	1	1	3	2	4	1	1	2	1	2	1	1	2	1
1	1	2	2	3	8	3	3	1	2	2	1	3	1	0	1	1	0	1	1	1	1	0	0	0	0	0	0	1	0	1	1	1	0	0	3	1	1	2	1	1	1	1	1	1	2	4	4	4	3
1	2	4	2	3	5	5	3	3	2	2	2	2	2	0	0	1	1	1	1	1	1	1	0	0	0	0	1	0	0	0	1	0	0	0	1	1	3	1	1	1	1	1	1	1	4	4	4	4	4
1	2	2	2	2	1	3	3	2	2	2	1	3	1	0	0	0	0	0	0	1	0	0	0	0	0	0	0	0	0	0	0	0	0	0	2	1	2	2	1	1	1	1	1	3	4	4	3	4	4
1	2	2	2	3	1	2	3	2	2	2	2	2	2	0	0	2	1	1	0	1	0	0	0	0	1	0	0	1	0	1	1	1	0	0	4	2	1	3	3	1	4	2	1	3	2	4	3	4	3
1	2	1	2	3	1	2	2	3	1	2	1	2	1	0	0	0	0	0	0	0	0	0	0	0	0	0	0	0	0	0	0	0	0	0	1	2	1	1	1	1	1	2	1	1	2	4	3	3	2
1	2	2	2	4	1	2	3	2	1	2	2	4	1	0	0	0	0	0	0	0	0	0	0	0	0	0	0	0	0	0	0	0	0	0	3	2	2	3	1	1	1	1	1	1	3	4	4	4	4
1	2	3	2	3	5	4	3	3	1	2	1	4	1	0	0	1	1	0	1	0	0	0	0	0	0	0	0	0	0	0	0	0	0	0	3	2	1	2	1	1	1	1	1	1	2	4	2	4	3
1	1	2	2	3	4	2	2	3	1	2	1	1	1	0	0	0	0	0	0	0	0	0	0	0	0	0	0	0	0	0	0	0	0	0	2	1	1	2	1	1	1	1	1	1	3	4	3	3	4
1	2	1	1	3	1	2	3	3	2	2	2	3	2	1	2	1	3	2	1	2	1	0	0	0	1	0	0	1	0	0	0	0	0	0	4	2	2	2	3	2	5	3	1	3	3	4	3	4	4
1	2	1	2	3	1	2	2	2	1	2	1	4	1	0	1	0	0	1	1	0	0	0	0	0	0	0	0	0	0	0	0	0	0	0	3	1	3	2	3	2	3	1	1	3	3	4	3	3	4
5	1	2	2	5	6	1	4	2	2	2	1	3	1	0	1	0	0	0	2	2	0	0	0	1	0	0	0	0	0	0	0	0	0	0	3	1	1	2	1	3	2	2	1	1	3	3	1	3	4
1	2	2	2	4	1	3	3	3	2	2	1	4	2	0	1	3	2	2	1	2	1	0	0	0	1	1	0	1	0	0	1	0	0	0	4	3	1	4	1	1	1	1	1	5	2	4	1	4	3
1	2	1	2	5	2	2	2	3	1	2	1	2	1	0	0	1	1	0	0	0	0	0	0	0	0	0	0	0	0	0	0	0	0	0	3	2	3	2	2	2	2	1	1	5	2	4	2	3	4
1	2	2	2	5	2	2	4	2	1	2	1	3	1	0	0	0	1	0	0	0	0	0	0	0	0	0	0	0	1	0	0	0	0	0	2	1	1	2	1	1	1	1	1	2	3	4	3	4	4
1	2	2	2	3	5	3	3	3	2	2	1	3	1	0	0	0	0	0	1	1	0	0	0	0	0	0	0	0	0	0	0	0	0	0	2	1	1	2	1	1	1	1	1	1	4	4	2	4	4
1	1	2	2	3	7	1	2	2	2	1	1	2	1	0	0	0	0	0	0	0	0	0	0	0	0	0	0	0	0	0	0	0	0	0	2	1	1	2	1	1	1	1	1	1	4	4	2	4	4
1	2	4	2	5	2	5	4	3	2	2	1	2	1	0	0	0	0	0	0	0	0	0	0	0	0	0	0	0	0	0	0	0	0	0	2	1	1	2	1	1	1	1	1	1	4	4	2	4	4
2	2	1	1	3	1	1	1	2	2	2	1	2	1	0	0	1	1	0	1	1	1	1	0	1	0	0	0	0	0	0	0	0	0	0	2	2	2	2	2	2	1	2	1	3	3	3	1	4	4
4	1	4	2	3	2	5	4	3	1	2	1	3	1	0	0	0	0	0	0	0	0	0	0	0	0	0	0	0	0	0	0	0	0	0	2	2	2	2	2	1	1	1	1	1	4	4	4	4	4
1	1	4	2	5	2	5	4	3	2	2	2	4	1	0	0	0	0	0	1	0	0	0	0	0	0	0	0	0	0	0	0	0	0	0	2	1	1	2	1	2	2	1	1	1	3	4	1	4	4
1	1	2	2	3	7	2	2	3	1	2	2	4	2	0	0	3	0	0	3	0	0	0	0	0	0	0	0	0	0	0	0	0	0	0	4	3	3	3	1	1	1	1	1	1	4	4	2	4	4
1	1	2	2	5	6	1	4	3	1	2	1	1	2	0	0	0	0	0	0	0	0	0	0	0	0	0	0	0	0	0	0	0	0	0	3	2	1	2	1	1	1	1	1	5	4	4	2	4	4
1	2	2	2	4	4	2	3	2	2	2	1	3	2	1	0	0	0	0	0	0	0	0	0	0	0	0	0	0	0	0	0	0	0	0	2	1	2	2	2	2	2	2	1	1	2	4	1	3	4
1	2	1	1	3	1	1	2	2	2	1	1	3	1	0	0	0	0	0	0	0	1	0	0	0	0	0	0	0	0	0	0	0	0	0	3	3	3	3	2	2	3	1	1	2	3	3	2	4	4
1	1	2	2	5	2	2	3	3	1	2	1	2	2	0	0	0	0	0	0	0	0	0	0	0	0	0	0	0	0	0	0	0	0	0	3	2	1	2	1	1	1	1	1	1	2	4	2	2	4
2	2	1	1	3	1	1	2	2	1	2	1	3	1	0	0	0	0	0	0	0	0	0	0	0	0	0	0	0	0	0	0	0	0	0	4	3	2	3	1	1	1	1	1	1	2	4	2	2	4
1	2	1	2	2	1	1	2	2	2	2	2	4	1	0	0	0	0	0	0	0	0	0	0	0	0	0	0	0	0	0	0	0	0	0	2	2	1	2	1	1	1	1	1	3	2	4	4	4	4
3	2	1	2	3	1	2	2	3	1	1	1	1	1	0	0	0	0	1	3	2	1	0	0	1	1	1	1	1	1	1	1	1	0	0	4	3	5	3	4	2	3	2	2	3	3	1	1	2	4
3	2	1	1	3	1	1	2	2	2	1	2	2	2	0	0	0	0	0	0	0	0	1	1	0	0	0	0	1	0	0	0	0	0	0	3	3	3	2	3	3	3	3	3	3	3	1	1	3	1
1	1	1	1	3	1	1	2	2	2	1	2	4	1	0	0	0	0	0	0	0	0	0	0	0	0	0	0	0	0	0	0	0	0	0	1	4	4	3	4	3	3	3	2	2	2	3	3	1	1
1	1	1	2	2	1	1	2	2	2	2	1	3	1	0	0	0	0	0	0	0	0	0	0	0	0	0	0	0	0	0	0	0	0	0	2	3	2	3	1	1	1	1	1	1	2	4	1	3	3
6	2	3	2	2	1	4	3	2	1	2	1	1	1	1	1	1	1	1	1	1	0	0	0	0	0	0	0	0	0	0	0	0	0	0	2	1	1	2	1	1	1	1	1	1	4	4	4	4	4
1	2	2	2	2	1	3	2	2	1	2	1	4	2	0	0	0	1	1	0	1	0	0	0	0	0	1	0	1	1	1	1	1	0	0	2	3	2	2	2	1	2	1	1	5	2	4	1	4	4
1	1	2	2	1	8	3	3	3	1	2	1	3	1	0	0	0	0	0	0	0	0	0	0	0	0	0	0	0	0	0	0	0	0	0	2	1	1	2	1	1	1	1	1	1	3	4	1	4	4
1	2	1	1	3	1	1	2	2	1	1	1	2	1	0	0	0	0	0	0	0	0	0	0	0	0	0	0	0	0	0	0	0	0	0	3	3	2	2	1	1	1	1	1	5	3	1	3	4	1
1	2	2	2	3	1	3	3	2	2	2	2	4	1	0	0	1	1	0	1	1	2	1	0	1	0	0	1	0	0	0	1	0	0	0	3	3	3	2	3	3	2	2	2	1	2	4	1	2	3
6	2	2	2	3	1	3	3	3	2	2	2	4	1	0	1	1	1	1	1	1	0	0	0	1	0	0	1	0	0	0	0	0	0	0	2	3	2	2	2	2	2	3	1	3	2	4	1	4	4
1	2	1	2	4	4	1	2	3	2	2	2	4	1	0	0	0	1	1	0	1	0	0	0	0	0	0	0	0	0	0	0	0	0	0	2	2	2	2	1	1	1	1	1	2	2	4	1	3	4
1	2	2	2	3	1	3	3	3	2	2	1	2	2	0	1	1	1	1	1	0	1	1	0	0	0	0	0	1	0	0	0	0	0	0	3	2	2	2	4	2	2	2	1	5	3	4	3	3	4
5	1	1	2	4	4	1	3	3	2	2	1	3	1	0	0	0	0	0	0	0	0	0	0	0	0	0	0	0	0	0	0	0	0	0	3	1	1	1	1	1	1	1	1	1	3	1	1	3	4
1	2	1	1	2	1	1	2	1	1	2	1	4	1	0	1	1	1	1	1	2	1	1	0	0	0	0	1	1	1	1	0	0	0	0	4	3	4	3	4	4	4	1	1	3	3	4	2	2	1
1	2	2	2	3	1	3	3	1	2	2	2	3	2	0	0	0	1	1	0	1	0	0	0	1	0	1	0	1	0	1	0	2	0	1	2	2	2	2	2	4	3	1	1	5	2	4	1	2	3
2	2	1	1	2	1	1	2	2	2	1	2	3	1	1	1	2	2	2	1	2	1	0	1	1	0	2	1	1	2	1	2	2	0	0	3	4	3	3	4	1	4	1	1	4	4	1	1	3	1
1	2	3	2	1	8	2	1	1	2	2	1	1	1	0	0	1	0	0	0	1	0	0	0	0	1	1	1	1	0	0	0	0	0	0	1	2	1	3	1	1	1	1	1	1	4	4	4	4	4
4	2	2	2	3	5	3	3	3	1	2	1	2	1	0	0	1	1	0	0	1	1	1	0	1	0	1	0	1	1	1	0	0	0	0	3	3	3	2	2	3	3	2	1	3	3	4	1	3	4
1	2	1	1	3	1	2	2	2	2	2	1	4	2	0	0	0	1	1	1	1	1	1	1	0	0	1	1	1	0	0	1	1	0	0	3	3	2	3	3	4	2	2	1	3	2	4	1	2	1
1	2	2	2	3	5	2	2	2	2	2	1	2	1	0	0	1	1	1	0	1	0	0	0	0	0	0	0	1	0	0	0	0	0	0	3	3	3	3	3	2	3	1	1	3	2	4	1	2	4
1	2	1	2	5	2	1	2	3	1	2	1	4	2	0	0	0	0	0	0	0	0	0	0	0	0	0	0	0	1	1	0	0	0	0	1	2	1	2	2	1	1	1	1	5	3	4	4	4	4
1	2	2	2	4	4	3	3	3	1	2	2	4	2	1	1	1	1	2	2	3	1	0	0	0	2	2	1	1	0	0	2	1	0	0	3	3	1	3	2	2	2	4	1	3	2	4	1	2	4
2	2	1	2	3	1	2	2	3	2	2	2	4	2	1	2	2	2	2	2	3	1	1	1	3	1	2	3	2	2	1	2	1	0	0	3	4	4	2	3	3	4	4	2	5	2	4	1	2	4
1	1	2	2	5	2	2	4	3	2	2	2	4	1	0	1	2	2	2	1	1	1	1	1	0	0	1	0	1	0	1	0	0	0	0	1	3	5	2	2	2	2	2	1	5	2	4	1	2	3
1	1	1	1	5	2	1	3	2	2	1	1	4	2	0	1	1	1	2	1	2	1	0	1	2	1	0	0	2	1	1	1	0	0	1	4	3	3	3	1	1	2	1	1	3	2	1	1	2	1
1	1	3	2	4	5	4	3	3	2	2	1	3	1	0	2	1	0	1	1	2	0	0	0	0	0	0	0	2	0	0	0	0	0	0	3	3	1	3	1	1	1	1	1	3	2	4	1	3	4
1	2	3	2	3	1	4	3	2	2	2	2	3	2	0	0	0	0	0	0	1	0	0	0	1	0	0	0	0	0	0	0	0	0	0	2	2	1	2	1	1	1	2	1	1	3	4	1	2	4
1	2	2	2	3	1	3	3	2	2	2	2	4	1	0	1	1	1	1	3	1	1	0	0	0	0	0	0	0	0	1	0	0	0	0	3	2	2	3	2	3	3	1	1	5	2	4	1	3	3
1	2	1	1	3	1	2	2	2	1	1	2	2	1	0	1	1	2	1	2	1	0	0	0	1	0	0	0	0	0	1	1	0	0	0	4	4	2	3	3	3	3	2	1	3	2	1	3	3	1
1	2	1	1	2	1	1	2	2	2	1	1	3	1	0	0	0	0	0	0	0	0	0	0	0	0	0	0	0	0	0	0	0	0	0	3	3	2	3	4	4	4	3	1	2	2	1	1	2	1
1	1	2	2	2	3	2	2	2	2	2	1	3	1	0	0	1	1	1	1	1	0	0	0	0	0	0	0	0	0	1	0	0	0	0	3	4	1	3	1	1	1	1	1	5	4	4	3	4	4
1	1	4	2	4	2	5	4	3	1	2	1	3	2	0	1	1	1	0	0	0	1	0	0	0	0	0	0	0	1	0	0	0	0	0	2	2	3	3	2	1	1	4	1	5	2	4	2	4	4
1	2	2	2	3	8	2	2	2	2	2	1	3	1	0	1	2	1	1	1	1	0	1	1	0	1	0	1	0	0	0	0	0	0	0	2	2	2	2	1	1	1	2	1	1	2	4	1	3	4
1	1	3	2	5	2	3	4	3	1	2	1	1	2	0	0	1	1	1	1	0	1	0	0	1	0	0	0	0	0	0	1	0	0	0	4	2	2	3	4	4	3	2	1	1	4	4	2	4	4
1	2	1	1	3	1	1	2	2	2	1	2	3	1	0	0	0	1	0	0	0	0	1	1	0	0	0	0	0	0	0	0	0	0	0	3	3	2	3	1	1	1	1	1	3	3	1	1	4	4
1	2	2	2	3	1	3	2	3	2	2	2	3	1	0	1	1	1	1	1	1	0	1	0	0	0	1	0	1	1	2	2	1	1	1	3	3	3	3	2	2	2	1	1	3	3	4	1	4	3
2	2	2	2	3	1	3	3	3	1	2	1	3	1	0	0	1	1	0	0	1	1	1	0	1	1	1	0	0	0	0	0	0	0	0	2	3	2	2	2	3	2	4	1	3	3	4	3	3	4
1	1	2	2	5	2	2	4	3	2	2	2	4	1	0	1	1	1	0	0	0	0	0	0	0	0	0	0	0	0	0	0	0	0	0	4	3	2	2	1	1	1	1	1	1	2	4	1	2	4
1	2	2	2	5	2	1	3	3	1	2	1	4	1	0	0	0	0	0	0	0	0	0	0	0	0	0	0	0	1	0	0	0	0	0	3	2	2	3	1	1	1	1	1	1	3	4	1	4	4
1	1	2	1	4	2	2	2	3	1	2	1	2	1	0	1	1	0	0	1	0	0	0	0	0	0	0	0	0	0	0	0	0	0	0	2	2	1	2	1	3	2	1	1	3	2	4	2	2	4
6	2	3	2	3	1	4	3	3	2	2	2	4	2	0	1	0	1	1	0	0	1	1	0	0	0	1	0	0	0	1	0	1	0	0	1	4	3	3	2	3	2	2	1	5	3	4	1	4	4
1	2	1	2	4	5	2	1	3	2	2	2	4	1	0	1	1	0	0	1	1	0	0	0	0	0	0	0	0	1	0	0	0	0	0	4	3	2	2	2	3	2	2	1	1	3	4	1	4	4
1	2	1	1	4	3	1	2	3	2	1	1	4	1	0	0	0	1	1	0	1	0	0	0	0	0	0	0	0	0	0	0	0	0	0	3	3	2	2	1	1	1	1	1	5	3	1	1	4	1
1	2	3	3	3	5	4	4	3	1	2	1	2	2	0	1	1	0	0	1	0	0	0	0	0	0	0	0	0	0	0	0	0	0	0	2	1	2	2	1	2	2	1	1	3	4	4	1	4	4
1	2	4	2	3	2	4	3	2	2	2	1	3	1	0	0	0	0	1	0	0	0	0	0	0	0	0	0	0	0	0	0	0	0	0	2	1	3	2	1	2	2	1	1	1	2	4	2	3	4
1	2	1	2	5	4	1	3	3	1	2	1	3	1	0	1	1	1	2	2	1	1	1	0	1	0	1	1	0	0	0	0	0	0	0	2	3	1	2	1	1	1	1	1	3	3	4	2	2	4
1	2	1	1	4	3	1	2	1	2	1	1	3	1	0	1	0	1	0	0	1	0	0	0	0	0	0	0	0	0	0	0	0	0	0	1	1	2	2	1	1	1	2	1	1	4	1	2	4	1
5	1	2	2	4	4	2	3	3	1	2	2	2	2	0	1	1	1	1	1	2	0	0	0	1	0	0	0	0	0	0	0	0	0	0	3	2	2	2	3	3	2	2	1	2	4	4	1	4	4
6	2	2	2	3	1	2	2	2	2	2	1	4	1	0	1	1	1	1	1	1	1	1	0	1	1	1	1	1	0	0	1	1	0	0	3	4	3	3	2	3	2	1	1	3	3	4	4	4	3
1	2	2	3	3	1	3	3	2	2	2	2	4	2	0	1	1	1	1	1	1	0	0	1	0	0	0	0	1	0	1	0	0	0	0	4	2	3	3	2	2	3	1	1	5	2	4	3	3	1
1	2	2	2	3	5	3	3	2	2	2	1	4	2	0	1	1	2	2	2	2	1	0	0	2	0	0	1	0	0	0	0	0	0	0	3	3	2	2	3	3	3	1	1	5	3	4	1	4	1
6	2	3	2	3	1	3	3	3	1	2	2	2	1	0	0	0	1	0	0	3	0	0	0	1	0	0	0	0	0	0	0	0	0	0	2	1	1	2	2	3	1	1	1	3	2	4	1	3	4
1	2	2	1	3	1	2	3	2	2	1	1	4	1	0	0	1	1	0	0	0	0	0	0	1	0	0	0	0	0	0	0	0	0	0	3	2	3	3	4	2	2	2	1	3	3	1	1	3	1
1	2	3	2	3	1	4	3	3	2	2	1	3	2	0	0	1	1	0	1	0	0	0	0	1	0	0	0	1	0	0	0	0	0	0	1	2	1	2	1	2	1	1	1	1	3	4	1	3	4
4	2	2	2	4	2	2	3	3	2	2	2	4	2	0	1	1	1	0	0	0	1	0	0	0	1	0	0	0	0	2	0	0	0	0	4	2	1	2	1	2	2	1	1	3	2	4	3	4	4
1	2	1	2	3	1	1	2	1	2	2	2	4	1	0	1	1	0	0	1	1	0	0	0	1	0	0	0	0	0	1	1	0	0	0	3	2	1	2	2	4	2	4	1	2	3	4	3	3	4
1	2	4	2	3	7	4	4	3	1	2	1	2	1	0	0	0	0	0	1	0	0	0	0	0	0	0	0	0	0	0	0	0	0	0	2	2	3	2	2	2	2	2	1	1	3	4	2	2	4
1	2	2	2	1	7	3	3	2	2	2	1	4	2	0	0	1	1	1	0	0	1	0	0	1	0	0	0	0	0	0	0	0	0	0	3	2	1	3	1	1	1	2	1	2	3	4	3	3	4
1	2	1	2	4	5	1	2	2	2	2	1	3	1	0	0	1	1	0	0	1	1	0	0	1	0	1	0	1	1	0	1	1	1	0	2	3	2	2	3	2	1	1	1	5	2	4	2	2	4
2	2	1	1	3	1	1	1	2	2	2	1	3	1	0	0	0	1	1	0	1	1	0	0	1	0	1	1	0	0	0	0	1	0	0	4	3	3	3	3	1	4	1	3	3	3	3	1	3	3
1	2	3	2	2	1	4	2	2	2	2	1	3	1	0	1	1	1	0	1	1	0	0	0	1	0	0	0	0	1	0	0	0	0	0	2	3	2	2	1	2	1	1	1	1	3	4	3	3	2
1	2	1	1	2	1	2	3	3	2	2	1	2	2	0	1	1	1	1	1	1	0	0	1	0	0	1	0	1	0	0	1	1	0	0	4	3	3	3	3	2	3	2	1	3	3	4	1	4	1
6	2	3	2	3	1	4	3	2	2	2	1	2	2	0	0	1	1	1	0	1	2	0	0	1	0	1	0	1	0	0	0	1	0	0	1	2	3	2	1	1	1	1	1	1	2	4	2	2	3
1	2	3	2	3	7	4	1	3	1	2	2	3	2	0	1	0	1	0	1	2	1	0	1	0	0	1	0	0	0	0	0	0	0	0	3	1	1	2	1	1	1	1	1	1	3	4	2	3	4
1	2	2	2	3	1	2	2	2	2	2	1	4	1	0	0	0	0	0	1	0	0	0	0	0	0	0	0	0	0	0	0	0	0	0	4	3	3	3	3	2	1	1	1	5	2	4	1	4	3
1	1	3	2	2	7	3	1	3	1	2	1	3	1	0	0	1	0	0	1	0	0	0	0	0	0	0	0	0	0	0	0	0	0	0	2	2	2	2	1	1	1	1	1	1	3	4	2	4	4
1	1	2	1	5	2	1	3	2	2	2	2	4	1	0	0	0	0	0	0	0	0	0	0	0	0	0	0	0	0	0	0	0	0	0	3	2	1	3	1	1	1	1	1	1	3	4	2	3	1
1	1	3	2	1	5	4	1	2	2	2	1	3	2	0	0	1	0	0	0	0	0	0	0	0	0	0	0	0	0	0	0	0	0	0	2	1	3	2	3	2	2	2	1	1	2	4	1	2	4
1	2	2	2	4	1	2	3	3	1	2	1	3	1	0	0	0	0	1	0	0	0	0	0	0	0	0	0	0	0	0	0	0	0	0	2	2	2	2	1	2	1	1	1	1	4	4	2	3	4
1	1	2	2	5	4	1	3	3	2	2	1	2	1	0	0	0	0	0	0	0	0	0	0	0	0	0	0	0	0	0	0	0	0	0	2	1	3	2	1	2	1	1	1	1	4	4	1	3	4
1	1	4	2	4	2	4	4	3	1	2	1	2	1	1	0	0	0	0	1	1	0	0	0	1	0	0	0	0	0	0	0	0	0	0	2	1	1	2	1	1	1	1	1	2	4	4	1	3	4
1	1	4	2	3	5	3	4	2	2	2	1	2	1	0	0	0	0	0	1	1	0	2	0	1	0	0	1	1	2	1	1	0	0	0	2	2	2	2	2	2	2	2	2	2	2	4	4	2	4
6	2	2	2	3	5	1	2	2	2	2	2	4	2	0	1	1	1	1	1	1	2	0	0	1	0	0	0	0	0	0	0	0	0	0	4	2	2	3	1	2	1	1	1	1	3	4	1	2	4
6	2	2	2	4	1	2	3	2	2	2	1	3	2	0	0	1	1	1	1	1	0	0	0	0	0	0	0	0	0	0	0	0	0	0	1	1	4	2	1	1	1	1	1	2	2	4	3	3	4
4	2	2	2	2	1	3	3	3	2	2	2	3	2	0	1	1	1	1	1	1	1	0	0	1	0	0	0	0	0	0	0	0	0	0	3	2	2	2	3	2	2	1	1	5	2	4	4	3	3
4	1	1	1	3	4	2	2	2	2	2	1	2	1	0	0	0	1	0	0	0	1	0	0	1	0	0	0	0	0	0	0	0	0	0	1	1	3	2	2	1	1	1	1	1	3	4	1	4	4
1	2	4	2	3	1	5	4	3	2	2	1	4	2	0	0	0	0	0	0	0	0	0	0	0	0	0	0	0	0	0	0	0	0	0	2	2	2	3	1	1	1	1	1	5	4	4	4	4	4
5	1	2	2	3	4	2	2	2	2	2	1	1	1	0	0	0	0	0	0	0	0	0	0	0	0	0	0	0	0	0	0	0	0	0	2	1	1	1	1	1	1	1	1	1	3	4	3	4	4
1	1	3	2	5	2	4	4	3	2	2	1	4	1	0	0	2	1	1	0	1	0	0	0	0	0	0	0	0	0	0	0	0	0	0	3	2	1	2	2	2	2	3	1	2	4	4	3	4	4
1	2	3	2	2	8	3	3	3	2	2	1	1	1	0	0	0	0	0	0	0	0	0	0	0	0	1	0	0	0	0	0	0	0	0	2	1	1	2	1	1	1	1	1	1	4	4	3	4	4
1	2	1	2	4	2	1	2	2	2	2	1	3	1	0	0	0	0	0	0	0	0	0	0	0	0	0	0	0	0	0	0	0	0	0	2	2	1	2	1	1	1	1	1	1	4	3	3	3	4
1	2	2	2	3	1	3	2	3	1	2	1	1	2	0	0	1	0	0	0	1	1	0	0	0	0	0	0	0	0	0	0	0	0	0	1	2	1	2	1	2	1	1	1	1	3	4	1	4	4
1	2	1	1	2	1	1	2	1	2	1	2	3	1	0	0	0	0	0	0	0	0	0	0	0	0	0	0	0	0	0	0	0	0	0	2	1	2	2	1	1	1	1	1	1	2	4	1	3	4
6	2	4	2	3	4	5	3	2	1	2	1	3	1	0	0	1	0	1	1	0	0	0	1	1	0	0	0	1	0	0	0	0	0	0	1	2	1	2	1	1	2	1	1	1	2	4	1	2	4
3	2	2	2	3	1	2	2	3	2	2	1	4	1	0	0	1	1	1	0	0	1	0	0	0	1	0	1	0	0	0	1	0	0	0	4	3	3	3	3	2	3	2	1	5	4	4	1	4	4
1	1	3	2	4	4	4	4	3	2	2	1	2	1	0	0	0	0	1	0	0	0	0	0	0	0	1	0	1	0	0	0	0	0	0	3	2	3	3	3	4	3	2	1	3	4	4	2	4	3
1	2	3	2	3	8	4	1	3	1	2	2	4	1	0	0	0	0	0	0	0	0	0	0	0	0	0	0	0	0	0	0	0	0	0	3	3	3	3	1	1	1	1	1	1	3	4	4	4	4
1	2	3	2	3	5	4	3	3	2	2	2	3	1	0	0	0	0	0	0	0	0	0	0	0	0	0	0	0	0	0	1	0	0	0	4	2	2	2	1	1	1	1	1	5	3	4	3	4	4
1	1	3	2	5	2	4	4	3	2	2	1	2	1	0	0	1	0	1	3	0	0	0	0	0	0	0	0	0	0	0	0	0	0	0	2	3	1	2	1	1	1	1	1	1	2	4	2	3	4
1	2	2	2	3	1	3	3	3	1	2	2	3	1	0	0	1	1	1	1	1	1	1	1	1	1	0	0	0	0	0	0	0	0	0	5	2	3	3	2	4	2	3	1	5	3	4	2	2	4
1	2	3	2	4	1	4	4	3	1	2	2	2	1	0	0	1	1	0	0	0	0	0	0	0	0	0	0	0	0	0	0	0	0	0	4	2	2	3	2	3	2	2	2	5	2	4	1	4	4
1	1	2	2	5	2	1	2	2	1	2	2	3	1	0	0	0	0	0	0	0	0	0	0	0	0	0	0	0	0	0	0	0	0	0	1	1	1	2	1	1	1	1	1	1	3	4	2	4	4
1	1	2	2	5	2	1	3	3	2	1	1	3	1	2	2	3	3	3	2	2	2	1	0	3	1	0	0	2	2	1	1	0	0	0	4	3	4	3	4	3	4	2	1	3	3	4	1	2	4
1	2	3	2	3	1	4	3	2	2	2	1	3	1	0	1	1	2	2	2	0	1	0	0	0	0	1	0	1	0	0	1	0	0	0	1	4	3	4	4	4	3	2	1	3	3	4	3	4	4
1	2	1	2	4	4	1	1	3	2	2	2	3	1	0	0	1	1	0	0	0	1	0	0	0	1	1	0	0	0	0	0	0	0	0	2	3	1	3	1	1	1	1	1	5	3	4	2	4	4
4	1	2	2	5	2	1	3	3	2	2	2	4	1	0	0	0	0	0	0	0	0	0	0	0	0	0	0	1	1	0	0	1	0	0	3	2	2	2	2	1	1	1	1	1	3	4	1	2	4
4	1	2	2	4	4	1	2	3	2	2	1	2	1	0	0	0	0	0	0	0	0	0	0	0	0	0	0	0	0	0	0	0	0	0	2	1	2	2	1	2	1	1	1	1	4	4	3	4	4
2	1	2	2	5	6	1	3	3	2	2	1	3	2	0	0	0	0	0	1	0	1	1	0	2	0	0	0	0	0	0	0	0	0	0	3	2	1	3	1	1	3	1	1	1	4	4	2	4	4
1	1	2	3	3	7	4	1	2	2	2	1	2	1	0	1	3	0	0	2	1	0	0	0	0	0	0	0	0	0	0	0	0	0	0	3	2	1	3	2	2	2	2	1	1	2	4	2	4	4
1	2	1	1	4	4	1	2	3	2	2	1	2	1	0	0	0	0	0	0	0	0	0	0	0	0	0	0	0	0	0	0	0	0	0	2	2	2	2	1	1	1	1	1	3	3	3	1	4	4
1	2	1	1	3	1	1	2	1	2	2	2	4	1	0	0	0	0	0	0	0	0	0	0	0	0	0	0	0	0	0	0	0	0	0	1	1	1	1	1	1	1	1	1	1	4	4	3	4	4
2	2	1	2	3	1	1	2	2	2	1	1	3	1	0	0	3	0	0	0	0	3	0	1	0	0	3	0	1	0	1	1	0	0	0	2	4	1	3	2	1	1	1	1	2	3	4	1	4	4
2	2	3	2	5	2	2	3	3	2	2	1	2	1	0	1	1	0	1	1	0	1	0	0	0	0	0	0	1	0	0	1	0	0	0	3	4	2	2	3	2	2	2	1	3	2	4	3	4	4
1	1	2	2	4	4	1	3	3	2	2	1	2	1	0	1	1	0	0	1	1	1	0	0	0	0	0	0	1	0	0	0	1	0	0	2	1	4	3	2	3	4	1	1	1	4	4	3	4	4
1	2	3	2	3	1	4	3	2	2	2	1	4	1	0	0	0	0	0	0	0	1	0	0	0	0	0	0	0	0	0	0	0	0	0	4	3	1	3	3	3	3	3	1	1	3	4	4	4	4
2	1	1	1	3	1	1	2	3	2	2	1	4	2	0	0	0	0	0	0	0	1	0	0	0	0	0	0	0	0	0	0	0	0	0	2	2	1	2	1	1	1	1	1	1	4	3	1	4	1
1	1	1	1	3	1	2	2	3	2	1	1	4	1	0	0	1	1	1	1	1	1	0	0	0	0	0	0	0	0	1	0	0	0	0	2	1	2	2	2	2	2	1	1	1	2	1	4	4	4
1	2	2	3	4	4	2	3	3	1	2	1	2	1	0	0	0	0	0	0	0	0	0	0	0	1	0	0	1	0	0	0	0	0	0	1	1	2	1	1	1	1	1	1	1	4	4	3	4	3
6	1	4	2	5	2	5	4	3	1	2	1	1	2	0	0	0	0	0	0	0	1	0	0	0	0	1	0	0	0	0	0	0	0	0	2	1	1	3	1	1	1	1	1	1	4	4	1	2	4
1	1	4	2	5	2	4	4	3	1	2	1	1	1	0	0	0	0	0	0	0	0	0	0	0	0	0	0	0	0	0	0	0	0	0	2	2	1	2	1	1	1	1	1	1	3	4	1	4	4
1	2	1	1	5	4	1	2	3	2	2	1	3	1	0	0	1	0	0	0	0	1	0	1	0	0	0	0	0	0	0	0	0	0	0	3	1	1	2	1	1	1	2	1	2	3	4	3	4	4
2	2	1	1	3	1	1	2	3	2	1	1	2	1	0	0	1	0	0	1	0	0	0	0	0	0	0	0	0	0	0	0	0	0	0	2	1	2	2	3	1	2	1	1	2	4	4	2	3	1
6	2	2	2	3	1	2	3	3	2	2	2	4	2	0	1	1	1	1	1	2	1	0	1	0	0	2	0	1	0	1	1	0	0	0	1	3	3	2	1	1	1	1	1	5	3	4	3	3	3
6	1	2	2	3	4	1	2	3	2	2	1	3	1	0	0	0	0	0	1	0	0	0	0	0	0	0	0	0	0	0	0	0	0	0	2	2	1	2	1	1	1	1	1	1	3	4	4	4	4
1	2	1	2	4	6	1	1	3	1	2	1	3	1	0	0	1	0	0	0	1	0	0	0	0	0	0	0	0	0	0	0	0	0	0	4	3	1	2	1	1	1	1	1	1	3	4	1	4	4
1	2	2	2	4	1	2	3	2	2	2	1	2	1	0	0	0	0	0	0	0	0	0	0	0	0	0	0	0	0	0	0	0	0	0	2	1	3	2	2	1	2	1	1	3	3	4	1	4	4
1	1	3	2	5	2	4	4	3	2	2	1	3	2	0	0	1	0	1	0	0	0	1	0	0	0	0	0	0	0	0	0	0	0	0	4	3	1	3	3	4	3	1	1	3	4	4	1	4	4
1	2	1	1	3	1	1	2	2	2	1	2	3	1	0	0	0	0	0	0	0	0	0	0	0	0	0	0	0	0	0	0	0	0	0	2	2	2	3	2	1	2	1	1	3	3	1	1	4	1
1	2	1	2	3	1	2	2	3	2	2	2	4	1	0	0	0	1	0	0	1	1	0	0	0	0	0	0	0	0	0	0	0	0	0	3	4	2	3	2	3	2	1	1	3	2	4	1	3	4
6	2	1	2	3	1	1	2	3	1	2	1	3	1	0	0	0	0	0	0	0	0	0	0	0	0	0	0	0	0	0	0	0	0	0	3	2	3	3	2	2	2	3	1	1	4	4	4	4	4
1	2	3	2	3	5	3	3	3	2	2	1	3	1	0	1	0	0	0	1	1	0	0	0	0	0	0	0	0	0	0	0	0	0	0	3	2	1	2	1	1	1	1	1	1	3	4	3	4	4
1	2	2	2	5	2	3	3	2	1	2	1	2	1	0	0	0	0	0	0	0	0	0	0	0	0	0	0	0	0	0	0	0	0	0	3	2	2	3	3	3	2	2	1	3	3	4	3	4	4
6	2	2	2	3	1	2	2	3	2	2	1	3	2	0	0	0	0	0	0	0	0	0	0	0	0	0	0	0	0	0	0	0	0	0	2	1	2	2	2	2	2	2	1	1	4	4	4	4	4
1	2	4	2	5	2	5	4	3	1	2	1	1	1	0	0	0	0	0	0	0	0	0	0	0	0	0	0	0	0	0	0	0	0	0	2	4	1	3	1	1	1	1	1	1	4	4	4	4	4
1	1	4	2	1	7	5	1	2	1	2	2	4	1	0	0	1	0	0	1	0	0	0	0	0	0	0	0	0	0	0	0	0	0	0	2	4	1	2	1	2	1	2	1	2	3	4	3	3	4
1	2	2	2	3	7	3	2	2	2	2	1	4	1	0	0	0	0	0	0	0	1	1	0	1	0	0	0	0	0	0	0	0	0	0	2	2	1	3	1	1	1	1	1	1	4	4	3	3	4
1	1	2	2	2	7	3	2	3	2	2	1	3	1	0	0	0	0	0	0	1	0	0	0	0	0	0	0	1	0	1	1	1	0	0	2	3	2	3	1	1	1	1	1	1	1	4	1	3	4
1	1	2	2	3	3	2	2	2	2	2	1	1	1	0	1	1	0	0	1	2	0	0	0	0	0	0	0	2	1	2	0	2	0	0	2	1	1	3	5	2	2	2	3	1	3	4	1	3	4
1	2	3	2	3	1	3	3	2	2	2	2	2	1	0	0	0	1	0	0	0	1	0	0	0	0	0	0	0	0	0	0	0	0	0	3	3	2	3	1	1	1	1	1	1	2	4	1	2	3
1	2	2	2	3	1	2	2	3	2	2	2	4	2	0	0	1	1	1	1	1	1	2	0	1	1	1	1	1	1	1	1	2	0	0	2	3	3	2	4	4	2	5	1	3	3	4	1	2	3
1	2	2	2	3	1	2	2	1	2	2	2	3	2	0	1	0	1	1	1	1	0	0	1	1	0	1	1	1	0	1	1	1	0	1	5	3	2	3	4	4	3	2	2	5	1	4	1	2	2
1	1	4	2	3	3	5	3	3	2	2	1	3	1	0	0	1	1	1	1	1	0	0	0	0	0	0	1	1	1	1	1	1	0	0	1	2	2	2	2	1	1	1	1	2	3	4	1	2	4
1	2	2	1	1	4	3	2	2	1	2	1	1	1	0	0	0	0	0	0	0	0	0	0	0	0	0	0	0	0	0	0	0	0	0	2	2	1	2	1	1	1	1	1	1	3	4	4	4	4
1	2	1	2	3	1	1	2	2	2	2	1	4	1	0	1	1	1	1	1	1	0	0	0	1	1	1	1	1	0	0	1	0	0	0	3	4	2	3	1	1	1	1	1	5	2	4	2	4	4
1	2	2	2	5	2	2	2	3	2	2	2	3	1	0	0	0	1	0	0	0	0	0	0	0	0	0	0	0	0	0	0	0	0	0	3	3	1	2	2	1	1	1	1	5	3	4	2	4	4
1	2	2	2	2	1	2	2	2	2	2	2	3	1	0	1	1	1	1	1	1	0	0	0	0	1	1	0	1	0	1	1	0	0	0	1	1	1	2	2	2	2	2	1	1	3	4	3	3	4
1	2	4	2	2	8	5	3	3	1	2	1	3	2	0	0	1	0	0	1	1	2	0	0	0	0	0	0	0	0	0	0	0	0	0	3	2	2	3	3	3	3	5	1	3	3	4	1	3	4
1	2	1	3	3	1	2	2	3	1	2	1	4	1	0	1	1	1	1	1	0	0	0	0	0	0	0	1	0	0	0	0	0	0	0	3	5	2	3	3	3	3	2	1	3	3	4	1	4	3
2	1	2	2	3	4	3	2	3	1	1	1	1	2	0	2	2	2	2	1	2	0	0	0	0	0	1	1	1	1	1	1	1	0	0	2	1	1	2	2	2	2	2	1	1	2	4	2	2	2
1	2	2	2	4	8	2	3	2	2	2	2	3	2	0	2	1	3	1	1	2	1	1	0	0	1	0	2	0	1	0	1	0	0	0	3	3	3	3	2	3	3	2	1	3	2	4	1	2	3
1	2	1	2	4	5	1	2	2	2	2	2	4	2	0	2	2	2	2	0	0	2	2	0	0	1	0	1	1	1	0	1	1	0	0	4	3	4	3	5	3	3	1	1	2	3	4	2	3	4
6	2	1	2	4	3	1	2	1	2	2	2	4	1	0	2	2	2	2	0	2	2	0	0	1	1	0	1	2	2	0	1	2	0	1	3	3	4	3	3	4	2	1	1	5	2	4	1	4	4
6	2	4	2	2	8	4	1	2	2	2	1	3	1	0	0	0	0	0	0	0	0	0	0	0	0	0	0	0	0	0	0	0	0	0	2	1	1	2	1	1	1	1	1	2	2	4	3	3	4
1	2	2	2	3	5	3	3	3	2	2	2	3	1	0	1	0	1	1	0	1	1	0	0	1	0	0	0	1	0	0	1	0	0	0	2	2	1	2	1	3	2	4	1	3	3	4	2	2	4
2	2	1	2	3	1	2	2	2	1	1	1	3	1	1	1	1	1	1	1	1	0	0	0	1	0	1	0	0	0	0	0	0	0	0	4	3	2	3	3	3	2	2	2	1	3	4	1	2	4
1	1	2	2	3	4	3	3	3	2	2	2	3	1	0	0	0	0	0	0	0	1	0	0	1	0	0	0	0	0	0	0	0	0	0	2	1	2	2	2	2	1	1	1	3	3	4	2	3	4
1	1	2	2	5	2	2	2	3	1	2	1	2	1	0	0	0	0	0	0	1	0	0	0	0	0	0	0	0	0	0	0	0	0	0	4	2	2	2	3	3	2	1	1	2	3	4	1	3	3
6	2	3	2	3	4	3	3	3	1	2	1	3	1	0	0	0	0	0	0	1	0	0	0	0	0	0	0	0	0	0	0	0	0	0	2	1	2	2	3	3	3	1	1	2	3	4	3	3	4
1	2	2	2	3	1	3	3	2	2	2	2	3	2	1	2	3	3	1	1	3	1	0	0	0	0	0	0	1	1	2	1	2	0	0	5	3	4	3	3	4	3	4	1	3	3	4	2	4	4
4	1	2	2	4	4	1	3	2	2	2	1	3	1	0	1	1	1	2	2	1	0	0	0	0	1	0	0	1	0	0	0	0	0	0	1	2	2	2	2	2	2	1	1	1	2	4	3	3	4
6	2	1	2	3	1	1	2	2	2	2	1	3	1	0	1	1	1	1	1	1	1	1	0	0	0	0	0	0	1	0	0	0	0	0	3	2	1	2	1	2	2	1	1	2	2	4	1	2	3
1	2	1	2	3	1	1	2	3	2	2	2	4	2	0	1	1	2	1	1	1	0	1	0	1	0	1	1	1	1	0	1	0	0	0	3	3	2	2	2	2	4	3	1	3	3	4	1	3	4
1	2	2	2	4	1	3	3	3	2	2	2	4	1	0	1	2	1	1	2	1	0	0	0	0	0	0	0	1	1	0	1	1	0	0	4	3	3	3	3	3	2	2	1	3	2	4	2	4	4
1	2	1	1	3	1	2	2	2	2	1	1	4	2	0	1	1	1	1	2	2	2	1	0	2	0	0	0	0	1	1	1	1	0	0	1	2	2	1	2	1	1	1	1	3	4	1	1	2	4
1	2	1	1	4	2	1	2	3	2	2	1	3	2	0	0	1	0	1	0	1	0	1	0	0	1	0	0	1	0	1	1	0	0	0	5	3	4	4	3	3	3	1	1	5	4	3	1	4	1
1	1	1	1	5	2	1	1	3	1	2	2	4	1	0	1	1	1	1	1	2	0	0	0	0	0	0	0	2	0	0	0	1	0	0	3	3	3	3	2	2	3	4	2	2	2	1	1	2	4
2	2	1	1	4	2	1	2	2	2	1	1	3	1	0	0	1	0	0	1	0	1	0	0	1	0	0	0	0	0	0	0	0	0	0	3	2	2	3	2	1	2	1	1	1	2	1	1	3	1
4	1	4	2	5	2	4	4	3	1	2	1	2	2	0	1	1	1	1	2	1	1	0	0	1	0	0	1	0	1	1	1	1	0	0	2	2	1	3	1	3	1	2	1	3	2	4	2	3	4
2	2	2	2	3	1	3	3	3	2	2	1	3	1	0	1	2	2	1	1	1	0	0	0	0	0	0	0	2	1	0	1	1	0	0	3	2	1	2	1	2	1	1	1	2	2	4	2	4	4
6	2	1	2	3	1	2	2	2	2	2	1	2	1	0	1	1	1	2	1	1	1	1	0	1	0	0	1	0	0	1	1	0	0	0	2	3	2	2	2	3	2	2	1	1	2	4	3	4	4
1	2	1	1	2	1	2	2	2	2	1	1	4	1	0	1	1	1	0	1	1	1	0	0	0	0	0	0	0	0	0	0	0	0	0	2	4	2	2	2	2	2	2	1	1	3	1	1	3	4
4	1	2	1	5	6	1	4	3	2	2	1	3	2	0	1	1	0	1	1	1	0	0	0	1	0	1	0	0	1	0	0	0	0	0	3	2	2	2	3	3	2	3	1	5	2	4	1	2	3
2	2	2	2	3	1	3	3	2	1	2	1	3	2	0	3	0	2	0	1	1	1	1	1	1	0	1	1	1	0	2	2	1	0	3	4	3	1	3	4	4	4	5	1	3	2	4	1	4	2
6	2	2	2	3	1	2	2	2	2	2	1	4	1	0	1	1	1	1	1	1	0	0	0	1	1	0	0	2	1	0	1	1	1	1	3	4	4	4	3	5	4	2	1	1	3	4	4	4	4
6	1	1	1	4	3	1	3	2	2	2	1	1	1	0	0	0	0	0	0	0	0	0	0	0	1	0	0	1	0	0	1	0	0	0	1	2	1	2	1	1	1	1	1	1	2	4	2	2	4
1	2	2	2	2	1	3	2	2	1	2	1	1	1	0	0	0	0	0	0	0	1	0	0	0	0	0	0	0	0	0	0	0	0	0	2	4	2	3	2	1	2	4	1	1	2	4	1	4	2
1	2	3	1	4	1	4	3	2	1	2	2	4	2	0	0	0	0	0	0	0	0	0	0	0	0	0	0	2	0	0	2	2	1	2	2	1	2	2	2	3	3	2	1	3	3	4	2	3	1
4	2	2	2	5	2	2	3	3	2	2	1	3	1	0	0	0	0	0	0	1	1	0	0	0	1	0	0	1	2	1	1	1	1	2	2	2	2	2	1	1	1	2	1	3	3	4	1	3	2
6	2	2	2	3	1	2	3	3	2	2	1	3	1	0	0	1	1	1	1	1	0	0	0	0	0	0	0	0	0	1	0	0	0	0	3	3	2	2	1	1	1	1	1	1	2	4	1	3	4
6	2	2	2	5	2	2	4	3	2	2	2	3	1	0	0	2	1	1	0	0	0	0	0	0	1	0	0	1	1	1	1	1	0	0	3	3	3	2	2	1	2	3	1	5	3	4	1	3	4
6	2	4	2	1	8	3	1	1	2	2	1	4	1	0	0	0	0	0	0	0	1	0	0	0	0	0	0	0	0	0	0	0	0	0	3	3	2	3	1	2	1	1	1	2	2	4	1	4	4
1	1	3	2	3	4	4	3	3	1	2	2	3	1	0	0	1	0	1	1	0	0	0	0	0	0	0	0	0	0	0	0	0	0	0	3	4	3	3	1	1	1	1	1	1	2	4	2	4	4
1	2	2	2	5	2	2	3	3	2	2	1	4	1	0	0	1	0	1	1	0	1	1	0	1	0	1	0	0	1	1	0	0	0	0	3	2	2	3	2	1	1	1	1	5	2	4	2	2	4
4	1	2	2	4	5	1	1	3	2	2	2	3	1	0	0	0	0	0	0	0	0	0	0	0	0	0	0	0	0	0	0	0	0	0	4	2	2	2	3	2	1	1	1	3	3	3	2	3	4
1	2	2	2	4	4	1	3	3	2	2	2	3	1	0	0	1	1	1	0	0	1	0	0	0	1	0	0	2	0	0	0	1	0	0	2	1	2	2	1	1	1	1	1	3	3	4	1	3	3
1	2	2	2	5	2	2	4	3	2	2	1	3	1	0	0	2	1	1	1	1	0	0	0	0	0	1	0	0	0	0	0	0	0	0	4	2	2	3	3	3	2	4	1	2	2	4	2	2	4
1	2	2	2	5	2	1	3	2	2	1	1	4	2	0	2	2	2	2	1	0	0	0	0	1	0	0	1	1	1	0	0	1	0	0	3	4	2	3	2	3	4	2	2	5	2	4	1	4	4
1	2	2	2	5	2	2	3	3	2	2	2	3	2	0	1	1	1	0	2	1	1	0	0	1	0	0	0	0	1	1	0	0	0	0	3	2	3	2	1	1	1	1	1	2	2	4	2	2	3
4	2	2	2	3	1	2	3	2	2	2	2	3	2	0	0	1	0	1	1	1	2	1	0	2	0	0	0	3	1	3	2	1	0	0	3	4	2	2	3	2	2	2	1	5	2	4	1	2	4
1	2	2	2	3	1	3	3	3	2	2	1	2	1	0	0	1	2	0	0	1	1	1	0	0	0	0	0	0	0	0	0	0	0	0	3	3	1	2	1	1	1	1	1	1	2	4	1	4	4
1	1	4	2	1	7	5	3	2	2	2	1	1	1	0	0	0	0	0	0	0	0	0	0	0	0	0	0	0	0	0	0	0	0	0	2	1	2	1	1	1	1	1	1	1	4	4	2	4	4
1	1	3	2	3	5	2	2	2	1	2	2	3	2	1	1	3	1	3	3	3	1	1	0	0	2	2	0	2	2	1	0	1	0	0	3	3	3	3	1	4	3	1	1	2	2	4	2	2	4
1	2	2	2	3	1	2	3	3	2	2	1	3	1	0	2	1	1	1	1	1	1	0	0	0	0	0	0	1	0	0	0	0	0	0	4	4	4	3	4	5	1	1	1	1	3	4	2	4	4
1	2	4	3	3	1	5	4	2	2	2	2	2	2	0	1	1	0	0	0	1	0	0	0	0	0	0	0	0	0	0	0	0	0	0	3	2	1	2	5	1	1	1	5	5	3	4	3	3	1
1	1	4	2	3	2	5	4	3	1	2	2	4	2	0	0	0	0	0	2	1	0	0	0	0	0	0	0	1	0	0	0	0	0	0	3	4	3	3	3	2	3	1	1	5	4	4	1	2	4
1	1	2	2	5	2	1	3	3	2	2	1	4	1	0	0	0	0	0	0	1	0	0	0	0	0	0	0	0	0	0	0	0	0	0	4	2	1	2	1	2	2	2	1	3	2	4	1	2	4
6	2	3	2	1	8	1	1	1	2	2	1	2	1	0	0	0	0	1	0	0	0	0	0	0	0	0	0	0	0	0	0	0	0	0	2	3	1	2	1	1	1	1	1	1	3	4	4	4	4
1	1	3	2	2	8	4	3	2	2	2	1	2	2	0	0	1	0	0	0	1	0	0	0	1	0	1	0	1	0	1	1	0	0	0	3	3	2	2	1	1	1	1	1	3	2	4	2	4	4
1	2	2	2	4	4	2	3	3	2	2	1	3	2	0	1	1	2	1	0	1	1	0	0	0	1	0	0	1	0	1	1	1	0	0	3	1	1	2	3	1	1	1	1	5	2	4	2	3	3
1	2	1	1	3	1	1	2	2	2	2	2	4	2	0	2	2	2	2	2	2	1	0	0	1	1	0	0	1	0	1	2	2	0	0	3	2	2	3	4	3	4	3	1	3	2	4	1	2	1
1	2	1	1	3	1	1	3	3	2	2	1	3	2	0	0	0	1	0	0	0	0	1	0	0	0	0	0	0	0	0	0	0	0	0	3	4	2	3	1	1	1	1	1	1	2	1	1	3	1
2	1	2	2	3	7	2	3	2	1	2	1	4	1	0	0	0	0	0	0	0	0	0	0	0	0	0	0	0	0	0	0	0	0	0	2	2	1	2	1	1	1	1	1	1	2	4	4	4	4
6	2	2	2	3	1	2	3	1	2	2	1	3	1	0	0	0	1	0	0	0	0	0	0	0	0	0	0	0	0	0	0	0	0	0	2	2	3	2	1	1	1	1	1	1	4	4	4	4	4
1	2	2	2	3	1	2	3	3	2	2	1	4	1	0	1	1	1	1	1	1	0	0	0	0	0	1	0	0	0	0	0	0	0	0	2	1	5	2	1	2	1	1	1	5	3	4	2	4	4
1	2	2	2	5	2	1	3	3	1	1	2	4	1	2	3	3	3	3	3	3	3	2	1	2	3	0	2	3	0	1	3	3	0	0	5	5	3	4	4	2	4	4	1	3	2	4	3	3	4
1	2	2	2	4	2	2	3	3	2	2	1	3	2	0	2	1	1	0	0	2	1	1	0	1	1	0	0	0	0	0	0	0	0	0	2	2	2	2	2	3	1	1	1	1	2	4	2	3	4
1	2	1	2	4	5	1	2	2	2	2	2	4	1	0	0	0	0	0	0	0	0	0	0	0	0	0	0	2	0	1	0	0	0	0	3	2	1	2	1	3	2	1	1	1	3	4	1	4	4
1	1	1	2	5	2	1	3	2	2	2	1	3	1	0	0	2	1	2	1	0	1	0	0	1	0	1	0	2	2	1	0	1	0	0	4	2	2	3	3	2	2	2	1	5	2	4	1	2	4
1	1	1	2	3	5	1	2	2	2	2	1	4	1	0	0	0	0	0	0	0	0	0	0	0	0	0	0	0	0	0	0	0	0	0	1	1	5	2	5	1	1	1	1	2	4	4	2	4	4
1	2	1	1	3	1	2	2	2	2	1	1	4	1	0	0	1	1	0	0	1	0	0	0	0	1	1	0	1	1	1	1	1	0	0	3	2	2	3	4	3	3	2	1	3	2	1	3	4	1
6	2	3	2	3	1	4	3	1	1	2	1	1	1	2	3	3	3	3	1	3	3	2	0	2	2	2	2	2	2	2	2	2	0	1	5	2	5	3	5	5	5	1	5	5	2	4	1	4	2
1	2	2	1	3	1	2	2	2	2	2	2	4	2	0	1	2	1	1	2	2	1	3	0	1	1	1	1	1	1	1	1	1	0	1	3	3	5	3	2	2	2	3	1	5	3	4	1	1	1
6	2	3	2	3	1	3	3	2	2	2	2	4	2	0	0	1	0	1	0	0	0	0	0	0	0	0	1	1	0	0	0	0	0	0	2	1	2	3	2	3	3	2	1	1	4	4	4	4	4
1	2	2	2	3	1	3	3	2	2	2	1	4	1	0	1	1	0	1	1	1	0	0	0	0	0	0	0	0	0	0	0	0	0	0	3	2	2	3	2	2	2	1	1	1	2	4	2	4	4
1	2	2	2	2	7	2	2	3	2	2	2	4	1	1	2	1	2	2	0	2	0	0	0	1	0	0	1	1	2	0	1	2	0	0	2	2	1	1	2	4	2	4	1	5	2	4	2	3	4
2	2	2	2	3	1	3	3	3	2	2	1	3	1	1	1	1	1	1	1	1	1	0	0	1	0	0	0	0	0	0	0	0	0	0	3	1	1	2	1	1	1	1	1	1	2	4	1	4	4
1	2	2	2	5	2	1	3	2	1	2	1	3	2	0	1	1	1	2	1	2	2	1	1	1	0	0	0	1	1	0	1	1	0	0	2	3	2	3	2	4	2	3	1	3	2	4	2	2	4
6	2	3	2	4	7	3	2	3	2	2	2	3	2	0	0	2	0	1	0	2	1	0	0	0	1	1	0	0	0	0	0	0	0	0	2	2	1	2	1	1	2	1	1	5	2	4	3	3	4
1	1	2	2	4	4	1	3	2	2	2	2	3	1	0	0	0	0	0	0	1	0	0	0	0	0	0	0	0	0	0	0	0	0	0	3	2	1	2	1	2	1	1	1	1	3	4	2	4	4
1	2	1	2	3	5	2	2	2	2	2	2	4	1	0	1	2	1	0	0	0	1	0	1	0	0	1	0	1	0	0	0	0	0	0	3	4	1	3	1	2	2	1	1	3	2	1	2	4	4
1	1	2	2	4	4	2	3	2	2	2	2	3	1	0	0	0	1	1	0	0	0	0	0	0	0	0	0	0	0	1	1	0	0	1	2	2	3	2	1	2	2	1	1	2	2	4	1	2	4
1	2	2	2	5	2	1	3	2	2	1	1	3	1	0	0	1	0	0	0	0	1	1	0	0	0	0	0	0	0	0	0	0	0	0	3	2	2	2	1	1	1	1	1	2	3	4	1	2	4
1	2	1	2	4	4	1	3	3	2	2	1	3	2	0	0	1	1	2	0	1	2	0	1	1	0	1	1	1	1	0	1	0	0	0	3	3	2	3	2	2	2	2	1	5	2	4	1	3	4
4	2	1	1	2	8	1	1	1	2	2	1	3	1	0	0	0	0	0	0	0	0	0	0	0	0	0	0	1	0	0	0	0	0	0	2	2	1	2	1	1	1	1	1	1	2	3	2	2	1
1	1	3	2	5	2	3	3	3	2	2	1	4	1	0	0	2	1	1	1	1	0	0	0	1	0	0	0	1	0	1	0	0	0	0	4	2	1	4	3	4	3	2	1	2	2	4	2	2	1
4	1	2	2	5	6	1	3	3	2	2	1	1	2	0	0	1	0	1	1	1	0	0	0	1	0	0	0	0	1	0	0	0	0	0	3	3	1	2	4	1	1	1	1	3	1	4	1	2	3
1	2	1	1	4	1	2	2	2	2	1	1	3	1	0	0	0	0	0	0	0	0	0	0	0	0	0	0	0	0	0	0	0	0	0	3	1	3	2	1	1	1	1	1	1	2	1	1	3	1
1	2	2	2	3	1	2	3	3	2	2	2	4	2	0	0	0	0	0	0	0	0	0	0	0	0	0	0	0	0	0	2	0	0	0	1	1	2	2	2	1	2	1	1	5	2	4	1	2	4
1	2	2	2	5	2	2	3	3	2	2	1	4	1	0	1	0	1	1	0	1	0	0	0	1	0	0	0	0	0	0	1	0	0	0	3	2	3	2	3	2	2	1	1	3	3	4	1	3	4
1	2	2	2	2	1	2	2	2	2	2	2	3	1	0	0	0	0	0	0	0	0	0	0	0	0	0	0	0	0	0	0	0	0	0	2	1	1	2	1	2	2	1	1	1	2	4	3	4	4
1	2	2	2	4	2	2	3	3	2	2	1	3	1	0	0	1	0	0	0	1	1	0	1	0	0	1	0	0	0	1	0	0	0	0	2	2	2	2	2	1	1	1	1	1	2	4	2	3	3
1	2	2	2	4	5	2	1	3	2	2	2	4	2	2	2	2	2	3	2	1	2	2	0	0	1	1	1	1	0	0	0	0	0	0	4	3	2	3	4	3	2	4	1	5	2	4	1	4	3
1	1	4	1	5	2	5	4	3	1	2	1	2	1	0	0	0	0	1	0	0	0	0	0	0	0	0	0	0	0	0	0	0	0	0	1	1	1	3	2	3	2	2	1	1	3	4	3	4	3
3	2	1	2	3	1	2	2	3	2	1	2	4	1	0	2	2	1	1	2	1	3	2	1	1	1	1	1	0	0	0	0	0	0	0	4	3	2	3	4	4	3	4	1	3	4	4	4	4	4
1	2	3	2	3	1	4	3	3	2	2	1	4	1	0	1	1	1	1	1	1	1	1	1	1	1	0	0	0	0	0	0	0	0	0	3	2	1	2	1	1	1	1	1	3	3	4	2	4	4
1	2	2	2	3	1	3	3	3	2	2	2	4	1	0	1	1	2	1	1	1	2	0	0	1	1	0	0	0	0	0	0	0	0	0	3	3	3	2	2	3	1	2	1	1	3	4	1	4	4
2	2	2	2	3	1	2	3	3	2	2	2	3	1	0	0	1	1	0	1	0	0	0	0	0	0	0	0	0	0	0	0	0	0	0	2	1	2	2	2	2	1	1	1	1	4	4	3	4	4
4	1	3	2	5	2	4	4	3	1	2	1	1	2	0	0	0	0	0	0	0	0	0	0	0	0	0	0	0	0	0	0	0	0	0	2	2	1	2	1	1	1	1	1	1	3	4	1	3	4
1	2	2	2	5	2	1	3	3	1	2	1	4	1	0	2	2	2	1	1	1	1	0	0	0	0	0	0	0	1	1	1	1	0	0	2	2	2	2	1	2	1	2	1	3	3	4	1	4	4
1	2	2	3	5	2	3	3	3	2	2	2	4	1	0	0	0	1	0	0	0	0	0	0	0	0	0	0	1	1	0	0	1	0	0	3	3	3	3	1	1	1	1	1	2	3	4	1	3	3
6	2	4	2	3	1	5	3	2	1	2	1	2	2	0	0	0	0	0	0	0	0	0	0	1	0	0	0	1	0	0	0	0	0	0	1	2	3	2	3	3	1	1	1	1	4	4	2	2	4
6	2	1	2	2	1	1	2	3	2	2	1	3	2	0	1	0	0	0	0	0	0	0	0	0	0	0	0	0	0	0	0	0	0	0	1	1	2	1	2	2	2	1	2	3	2	4	1	4	4
5	2	1	1	3	1	1	2	3	1	2	1	3	1	0	0	0	0	0	0	0	0	0	0	0	0	0	0	0	0	0	0	0	0	0	2	1	2	2	2	2	2	2	1	1	2	4	1	3	4
1	2	2	1	4	3	2	3	2	2	2	1	1	1	0	1	1	1	1	1	1	0	0	0	0	0	0	0	0	0	0	0	0	0	0	2	1	1	2	1	1	1	1	1	1	3	1	1	2	1
6	2	3	2	2	1	4	3	3	2	2	1	2	2	2	2	3	3	2	0	1	0	0	0	0	1	1	0	2	1	2	2	2	0	0	4	3	2	3	5	4	4	1	5	5	3	4	2	4	4
1	1	2	2	5	2	2	3	3	2	2	1	3	1	0	0	0	0	0	0	0	0	0	0	0	0	0	0	0	0	0	0	0	0	0	3	2	1	2	1	2	1	1	1	3	3	4	3	4	4
1	2	2	2	5	2	2	2	3	2	2	2	3	1	0	0	0	0	1	0	0	0	0	0	0	1	0	0	0	0	0	0	0	0	0	4	3	2	3	4	4	4	1	2	2	4	4	1	4	3
1	1	2	2	3	5	2	2	3	2	2	1	2	1	0	0	0	0	0	1	1	0	0	0	1	0	0	0	0	0	0	0	0	0	0	1	1	1	2	2	1	1	1	1	1	2	4	2	4	4
5	2	1	2	3	1	1	2	2	2	2	2	2	1	0	0	0	0	0	0	0	0	0	0	0	0	0	0	0	0	0	0	0	0	0	1	1	3	2	1	1	1	1	1	1	2	4	2	4	4
1	2	3	3	1	8	3	3	2	2	2	1	2	1	0	0	0	0	0	1	1	1	0	0	0	0	0	0	0	0	0	0	0	0	0	2	1	2	2	1	1	1	1	1	1	4	4	2	3	3
1	2	1	2	3	1	2	2	2	2	2	1	4	2	1	0	1	0	0	0	1	0	1	0	0	0	0	0	0	0	0	1	1	0	0	2	2	2	2	2	5	4	4	1	5	3	4	2	3	4
2	2	2	2	3	1	2	2	2	2	2	2	4	2	0	1	2	0	1	1	2	0	1	0	0	0	2	0	3	0	0	0	0	0	0	3	3	2	3	3	3	2	2	1	5	3	4	2	3	3
6	2	1	2	3	1	2	2	3	2	2	1	4	2	0	1	1	0	0	1	0	1	0	0	0	0	0	0	0	0	0	0	0	0	0	5	5	4	4	2	4	2	2	1	3	3	4	3	3	4
3	2	1	1	2	1	1	2	3	2	1	1	1	1	0	0	1	0	0	1	0	0	0	0	0	0	0	0	0	0	0	0	0	0	0	3	3	2	3	4	2	2	1	2	5	4	1	2	4	1
6	1	1	1	3	3	1	2	2	2	2	1	3	1	0	0	0	1	1	2	0	0	0	0	1	0	0	0	1	1	1	1	0	0	0	2	1	2	2	2	1	1	1	1	5	2	4	1	2	1
2	1	2	1	4	4	3	3	3	1	1	1	1	1	0	0	0	0	0	0	1	0	0	0	0	0	0	0	0	0	0	0	0	0	0	1	1	2	1	1	1	1	1	1	1	3	1	2	4	1
4	2	2	2	5	6	1	3	2	2	2	2	4	1	0	1	1	1	1	1	1	0	0	0	1	0	0	0	0	0	1	0	0	0	0	2	2	2	2	2	2	2	2	3	5	4	4	3	3	4
1	2	2	2	3	1	3	3	3	2	2	1	3	2	0	1	0	0	0	0	1	0	0	0	0	0	0	0	1	0	0	0	0	0	0	3	1	1	2	1	2	1	2	1	3	3	4	4	4	4
1	2	2	2	3	1	2	3	3	1	2	1	2	1	0	0	0	0	0	0	0	0	0	0	0	0	0	0	0	0	0	0	0	0	0	2	1	1	2	2	1	1	1	1	1	2	4	3	4	4
4	2	1	1	5	6	1	1	3	1	2	1	2	2	0	0	0	0	0	0	0	0	0	0	0	0	0	0	0	0	0	0	0	0	0	1	1	1	1	1	1	1	1	1	1	3	3	3	4	4
1	1	2	2	5	2	2	4	2	2	2	1	3	1	0	0	1	0	0	0	1	0	0	0	0	0	0	0	0	1	0	1	0	0	0	4	4	2	3	1	1	1	1	1	3	3	4	2	4	4
6	2	2	2	4	1	3	3	1	2	2	2	4	1	0	0	0	0	0	0	0	0	0	0	0	0	0	1	0	0	0	0	0	0	0	2	1	1	2	1	1	1	1	1	1	3	4	2	3	4
1	2	1	2	3	1	2	2	3	1	2	1	3	1	0	0	1	1	1	1	1	0	0	0	0	0	0	1	1	0	0	0	0	0	0	3	2	2	3	2	2	3	1	1	2	3	4	1	4	4
1	2	2	2	3	5	3	2	3	1	2	1	1	2	0	0	1	1	1	0	1	1	0	0	1	0	1	0	0	1	1	0	0	0	0	2	2	1	2	1	3	2	2	1	5	2	4	1	2	4
1	2	2	2	4	1	3	3	3	2	2	1	3	1	0	0	0	0	0	0	0	0	0	0	1	0	0	0	0	0	0	0	0	0	0	2	1	2	2	1	1	1	1	1	1	2	4	1	4	4
5	2	1	1	4	2	1	2	3	2	2	1	3	1	0	0	0	0	0	1	0	0	0	0	1	0	0	0	0	1	0	0	1	0	0	1	1	2	1	2	1	1	1	1	2	3	3	1	4	1
1	2	1	2	3	5	1	1	2	2	2	2	3	1	0	0	2	0	0	0	1	0	0	0	0	0	0	0	0	1	0	0	0	0	0	4	3	4	4	2	4	2	1	1	1	2	4	1	4	4
1	1	2	2	3	7	1	3	2	1	2	1	1	1	0	0	0	1	0	0	1	0	0	0	0	0	0	0	0	0	1	0	0	0	0	3	2	2	3	1	4	1	1	1	2	2	4	4	4	4
1	2	1	2	3	5	2	2	1	2	2	1	3	2	0	1	0	0	0	1	1	0	0	0	0	0	0	0	0	0	0	0	0	0	0	2	1	2	3	1	2	1	1	1	1	2	4	3	4	4
1	2	3	2	3	1	4	3	2	2	2	1	4	1	0	0	1	0	1	0	1	1	0	0	1	0	0	0	0	0	0	0	0	0	0	2	1	1	3	1	4	4	1	1	2	4	4	3	3	4
1	2	4	2	3	1	5	4	3	1	2	1	2	2	0	0	0	0	0	0	1	1	1	0	0	0	0	0	1	1	0	0	0	0	0	2	1	1	2	1	1	1	2	1	1	3	4	3	4	4
1	1	2	2	5	6	2	4	3	2	2	2	2	1	0	0	0	1	0	0	0	0	0	0	0	0	0	0	0	0	0	0	0	0	0	4	3	2	3	1	2	2	1	1	5	2	4	3	4	4
5	2	3	2	3	1	4	3	2	2	2	1	3	1	0	0	0	0	0	0	0	0	0	0	0	0	0	0	0	0	0	0	0	0	0	1	1	2	2	2	2	2	2	1	1	4	4	4	4	4
6	2	2	2	5	2	2	3	3	2	2	1	3	2	0	0	3	1	1	1	1	0	0	0	0	0	0	0	0	0	0	0	0	0	0	3	2	2	2	2	2	3	1	1	3	3	4	1	3	4
1	2	2	1	4	4	1	3	2	1	1	1	2	1	0	0	0	0	0	0	0	0	0	0	0	0	0	0	0	0	0	0	0	0	0	2	1	1	2	1	1	1	1	1	1	4	4	1	4	4
1	2	1	2	3	1	2	2	3	2	2	1	4	2	0	0	0	0	0	0	0	0	0	0	0	0	0	0	3	0	1	0	0	0	0	4	2	2	2	1	3	2	2	1	3	2	4	1	2	4
1	2	4	2	2	8	1	4	3	2	2	2	4	2	0	0	0	0	0	0	0	0	0	0	0	0	0	0	0	0	0	0	0	0	0	3	3	2	3	5	2	4	1	5	3	3	4	1	3	2
1	2	2	2	5	2	3	3	2	2	2	1	4	2	0	2	2	1	0	1	2	0	0	0	1	2	0	0	2	2	2	2	2	0	1	4	4	1	3	1	4	3	5	1	3	3	4	2	4	3
1	1	2	1	5	4	1	3	2	2	2	2	4	1	0	1	1	0	0	2	2	0	0	0	1	0	0	0	0	0	0	1	0	0	0	2	2	2	2	1	1	1	1	1	2	3	4	1	3	4
1	2	3	2	4	2	4	4	3	1	2	1	3	2	0	1	1	1	0	1	3	1	2	2	1	0	0	0	0	0	0	0	0	0	0	3	2	2	3	1	1	5	1	1	3	2	4	1	4	3
1	2	2	1	5	2	1	3	3	2	2	1	4	1	0	0	0	0	0	0	1	0	0	0	0	0	0	0	0	0	0	0	0	0	0	2	1	2	3	1	1	1	1	1	5	2	4	1	2	4
1	2	2	2	3	5	2	2	2	2	2	2	3	1	0	0	1	0	1	1	2	1	0	0	1	0	0	0	0	0	0	0	0	0	0	3	2	2	3	2	2	2	1	1	1	3	4	1	4	4
1	2	2	2	4	5	2	1	3	2	2	1	1	2	0	0	0	0	0	0	0	0	0	0	0	0	0	0	0	0	0	0	0	0	0	2	1	2	2	1	1	1	1	1	1	3	4	3	4	4
6	2	2	2	3	1	3	2	3	2	2	1	2	2	0	1	0	0	0	0	0	0	0	0	0	0	0	0	0	0	0	0	0	0	0	2	2	1	2	1	1	1	1	1	1	2	4	3	4	4
1	2	2	2	3	1	3	3	2	2	2	2	2	1	2	2	1	3	3	2	2	0	0	0	0	0	0	1	1	0	0	0	1	0	0	3	4	1	3	1	1	1	1	1	1	3	4	1	2	3
6	2	2	2	3	1	2	3	2	1	2	1	4	2	0	0	3	0	1	1	1	0	0	0	1	0	0	0	0	0	0	1	1	0	0	5	4	2	3	1	1	1	1	1	3	3	4	2	3	2
1	2	1	2	3	1	2	2	2	2	2	2	2	1	0	0	1	1	1	1	1	1	1	0	0	0	0	1	1	1	0	1	0	0	0	4	3	4	4	4	4	4	1	1	1	3	4	2	4	4
1	2	1	1	3	1	2	2	1	2	2	1	3	1	0	1	1	2	1	1	2	0	0	0	1	0	0	1	0	0	0	1	0	0	0	2	2	1	2	1	1	1	1	1	5	3	4	2	4	1
1	2	1	1	3	1	2	2	2	2	2	1	4	1	0	0	0	0	0	0	0	0	0	0	0	0	0	0	0	0	0	0	0	0	0	2	1	1	2	1	1	1	1	1	2	4	4	1	4	1
1	2	3	2	3	4	4	1	3	2	2	1	3	1	0	0	0	0	0	0	0	0	0	0	0	0	0	0	0	0	0	0	0	0	0	2	2	1	2	1	1	2	1	1	2	3	4	2	4	4
1	1	3	2	5	2	4	4	2	2	2	2	3	1	0	0	1	1	1	1	1	0	0	0	0	0	0	0	0	0	0	0	0	0	0	2	1	1	2	1	1	1	1	1	1	2	4	1	3	4
6	2	4	2	2	4	4	4	2	2	2	1	3	2	0	1	2	2	2	2	3	1	1	1	2	0	0	1	1	1	1	1	0	0	0	2	2	2	2	2	4	3	4	1	5	2	4	1	4	3
1	2	2	2	4	8	2	3	2	2	2	1	3	1	0	0	0	0	0	0	0	0	0	0	0	0	0	0	0	0	0	0	0	0	0	3	2	2	3	2	3	2	2	1	2	2	4	2	3	4
5	2	1	1	4	6	1	1	2	2	1	2	3	1	0	1	1	1	1	0	0	1	0	0	0	0	1	1	0	0	0	1	0	0	0	3	2	1	3	2	1	2	1	1	3	2	1	1	4	1
1	1	3	2	4	2	4	4	3	2	2	1	3	2	0	0	0	0	0	1	0	1	0	0	0	0	0	0	0	0	1	1	0	0	0	2	2	1	2	1	2	1	1	1	2	3	4	4	4	4
4	1	3	2	5	2	3	3	3	2	2	1	2	1	0	0	0	0	0	1	0	0	1	0	0	0	0	0	1	0	1	0	1	0	0	3	2	1	2	2	2	2	2	1	2	2	4	2	4	4
6	2	2	2	3	1	3	3	3	1	2	1	2	1	0	0	0	0	0	0	0	0	0	0	0	0	0	0	0	0	0	0	0	0	0	2	1	3	2	1	1	1	1	1	1	3	4	2	4	4
6	2	3	3	3	1	4	3	3	1	2	1	3	2	0	0	1	0	0	0	0	0	0	0	0	0	0	0	2	0	0	0	1	0	0	2	1	3	2	2	1	1	1	1	1	4	4	1	4	1
1	2	1	1	4	4	1	2	3	2	1	1	3	1	0	1	0	1	1	0	1	1	0	0	1	0	0	0	0	1	0	0	0	0	0	1	1	2	1	2	2	2	2	1	5	2	3	3	3	4
1	2	1	2	4	4	1	1	3	1	2	2	3	1	0	0	0	0	0	0	1	0	0	0	0	0	0	0	0	0	0	0	0	0	0	1	2	1	3	2	3	2	1	1	1	3	4	1	3	4
1	1	2	2	5	2	1	3	3	2	2	2	3	1	0	0	1	1	1	0	0	0	0	0	0	0	0	0	0	0	0	0	0	0	0	5	3	3	3	2	1	1	1	1	1	3	4	1	3	4
1	1	4	1	5	5	5	4	3	1	2	1	3	2	0	0	1	1	1	1	0	0	0	0	0	0	0	0	0	0	0	0	0	0	0	3	2	3	3	1	1	1	1	1	1	4	4	3	4	4
1	2	1	2	3	1	2	2	3	1	2	1	2	1	0	0	0	0	0	0	0	0	0	0	0	0	0	0	0	0	0	0	0	0	0	1	1	1	2	1	1	1	1	1	3	4	4	3	3	4
1	2	3	2	3	7	4	3	3	1	2	1	3	2	0	0	0	0	1	0	0	1	1	0	0	0	0	0	1	0	0	0	0	0	0	4	2	5	3	3	4	2	2	1	1	4	4	3	4	3
1	2	2	2	5	2	1	3	3	1	1	1	4	1	0	0	0	1	0	1	0	0	0	0	0	0	0	0	1	0	0	0	0	0	0	3	1	3	3	1	3	1	1	1	2	3	1	1	3	4
4	2	1	1	4	4	1	3	2	2	2	1	3	1	0	0	0	0	0	0	1	1	0	0	0	0	0	0	0	1	0	0	0	0	0	2	1	3	2	1	1	1	1	1	2	4	3	1	2	4
1	2	2	2	3	5	3	1	3	1	2	1	2	2	0	1	1	1	1	1	1	1	0	1	1	1	1	1	0	0	0	1	0	0	0	2	3	1	2	1	1	1	1	1	3	3	4	2	2	4
1	2	1	1	4	4	1	2	2	2	2	1	2	1	0	0	0	0	0	0	0	1	0	0	0	0	0	0	0	0	0	0	0	0	0	3	2	2	2	1	1	1	1	1	1	4	3	2	4	4
1	2	1	1	3	1	2	2	3	2	1	1	2	1	0	0	0	0	0	0	0	0	0	0	0	0	0	0	0	0	0	0	0	0	0	3	2	1	3	2	1	1	1	1	2	3	4	1	3	4
1	2	1	1	3	1	1	2	2	2	2	1	1	2	2	0	1	2	2	1	0	0	0	0	0	0	0	1	0	0	0	0	0	0	0	3	2	3	3	4	1	1	1	1	5	4	3	1	4	3
1	2	1	2	3	1	1	2	2	2	2	1	3	2	0	1	0	0	0	0	1	2	0	0	0	0	0	0	0	0	0	0	0	0	0	3	2	2	2	1	4	3	3	1	3	2	4	3	2	4
1	2	3	2	2	7	4	1	2	1	2	1	4	2	0	0	1	0	0	0	0	0	0	0	0	0	0	0	0	0	0	0	0	0	0	2	1	1	2	1	1	1	1	1	1	4	4	4	4	4
1	2	2	2	3	1	3	3	3	2	2	2	4	2	0	0	1	0	0	0	0	0	0	0	0	0	0	0	0	0	0	0	0	0	0	2	2	1	3	1	1	1	1	1	1	4	4	2	4	4
1	1	4	2	5	2	4	4	3	1	2	1	1	1	0	0	0	0	0	0	0	0	0	0	0	0	0	0	0	0	0	0	0	0	0	2	1	1	3	1	1	1	1	1	1	3	4	4	4	4
1	1	2	2	5	2	2	3	2	2	2	1	2	1	0	0	0	1	0	0	0	0	0	0	0	0	0	0	0	0	0	0	0	0	0	2	2	2	3	1	1	1	1	1	1	3	4	2	4	4
1	2	1	2	3	1	2	2	2	1	2	1	3	1	0	0	0	1	0	0	1	0	0	0	0	0	0	0	0	0	0	0	0	0	0	3	2	2	2	1	1	1	1	1	1	2	4	3	3	4
1	1	3	2	5	2	3	4	2	2	2	1	2	1	0	0	0	0	0	0	0	0	0	0	0	0	0	0	0	0	0	0	0	0	0	1	1	1	2	1	1	1	1	1	1	3	1	3	4	4
6	2	2	3	2	1	3	3	2	2	2	1	2	1	0	0	0	0	0	0	0	0	0	0	0	0	0	0	0	0	0	0	0	0	0	3	1	1	3	1	3	1	2	1	1	3	4	1	3	1
6	2	2	2	5	2	1	3	3	2	2	2	4	1	0	1	1	0	1	0	1	1	0	0	0	0	0	0	0	1	0	0	0	0	0	3	3	3	3	1	2	1	2	1	3	3	4	3	4	4
1	1	4	3	4	3	5	4	3	1	2	1	3	1	0	0	0	0	0	0	0	0	0	0	0	0	0	0	0	0	0	0	0	0	0	3	2	1	3	1	3	1	1	1	2	4	4	2	4	3
6	2	2	2	3	1	3	2	3	2	2	1	1	2	0	1	1	0	0	0	1	0	0	0	0	0	0	0	0	0	0	0	0	0	0	5	2	2	2	2	1	1	2	2	3	3	4	3	3	4
1	1	4	2	2	7	5	1	1	1	2	1	3	1	1	0	2	1	1	2	1	0	0	0	0	0	0	0	1	0	0	0	0	0	0	3	2	2	3	3	3	2	1	1	1	2	4	1	3	4
1	2	2	2	3	7	3	3	2	2	2	1	3	1	0	0	0	0	0	0	2	0	0	0	0	0	0	0	0	0	0	0	0	0	0	2	1	1	2	1	2	1	1	1	3	2	4	3	4	2
1	2	3	2	5	2	3	3	3	2	2	1	3	2	0	0	0	0	0	0	0	0	0	0	0	0	0	0	0	0	0	0	0	0	0	2	2	1	2	1	1	1	1	1	1	4	4	4	4	4
6	2	1	2	4	4	1	2	3	2	2	1	2	1	0	0	0	0	0	0	0	0	0	0	0	0	0	0	0	0	0	0	0	0	0	3	3	2	2	1	3	1	2	1	1	4	4	2	4	4
6	2	3	2	3	1	4	3	3	2	2	1	2	1	0	0	0	0	0	0	0	0	0	0	0	0	0	0	0	0	0	0	0	0	0	2	4	2	2	1	1	1	1	1	1	4	4	2	4	4
1	1	3	1	4	2	4	3	2	1	2	1	2	1	0	0	0	0	0	0	0	0	0	0	0	0	0	0	0	0	0	0	0	0	0	2	1	1	2	1	1	1	1	1	1	2	4	2	4	4
1	2	2	2	4	4	1	3	3	2	2	1	3	1	0	0	0	0	0	0	0	0	0	0	0	0	0	0	0	0	0	0	0	0	0	2	2	2	2	1	1	1	1	1	1	3	4	1	3	4
6	2	2	2	3	1	2	2	3	1	2	1	2	2	0	0	0	0	0	0	1	0	0	0	0	0	0	0	0	0	0	0	0	0	0	1	2	3	2	1	3	1	1	1	1	3	4	1	4	4
6	2	1	2	3	1	2	2	2	1	2	1	1	1	0	0	0	0	2	1	1	1	0	0	0	0	0	0	0	0	0	0	0	0	0	1	1	2	2	2	3	2	2	2	3	2	4	1	4	4
1	1	2	2	5	2	1	3	2	2	2	2	3	1	0	0	0	0	0	0	0	0	0	0	0	0	0	0	0	0	0	0	0	0	0	4	4	2	3	3	2	2	2	2	2	4	4	4	4	1
1	1	2	2	3	5	3	2	3	2	2	1	2	1	0	1	0	1	1	2	1	1	1	1	2	1	0	0	1	0	0	1	0	0	0	3	3	4	2	4	2	2	1	1	1	1	1	1	1	4
1	2	2	2	3	1	2	2	1	2	2	2	3	1	0	1	3	2	2	1	2	1	0	0	1	1	1	1	1	3	3	2	1	1	2	5	5	3	3	3	4	3	3	1	5	1	4	1	2	3
1	1	4	2	2	5	5	3	3	1	2	2	4	1	0	0	0	0	0	0	0	0	0	0	0	0	0	0	1	1	2	1	1	0	1	2	1	1	3	1	1	1	1	1	2	2	4	2	4	4
1	1	4	2	3	5	4	3	1	2	2	1	1	1	0	0	0	0	0	0	0	0	0	0	0	0	0	0	0	0	0	0	0	0	0	2	1	1	1	1	1	1	1	1	1	1	1	1	1	1
1	2	2	2	2	1	2	2	2	2	2	2	3	1	0	1	1	1	0	1	1	2	0	0	1	0	0	0	0	0	1	1	1	2	0	2	3	3	3	3	3	3	2	1	5	2	4	3	2	4
1	1	2	2	5	2	3	3	3	2	2	2	3	1	1	2	2	1	1	1	3	0	1	0	0	0	0	0	1	1	2	1	1	0	0	4	3	4	3	5	1	1	1	1	3	1	4	1	1	4
1	2	1	1	3	1	2	2	1	2	1	2	4	1	0	0	1	1	1	1	1	2	1	0	0	1	0	1	1	0	1	1	1	0	0	4	3	5	4	4	3	4	3	1	3	2	1	1	3	1
1	2	2	2	3	1	3	3	2	1	2	2	2	2	0	0	0	1	1	0	0	0	1	0	1	0	1	0	0	0	1	1	0	0	0	2	1	2	2	2	2	2	1	1	2	2	4	3	2	3
4	1	2	2	5	2	2	3	3	2	2	1	3	1	0	1	1	1	1	1	1	0	0	0	0	0	0	0	0	0	0	0	0	0	0	2	1	2	2	1	1	1	1	1	1	4	4	2	3	4
1	2	4	2	3	4	5	3	3	1	2	1	2	2	0	0	0	0	0	0	0	1	0	0	0	0	2	0	1	0	2	0	1	0	0	3	2	3	3	3	3	4	2	1	5	2	4	1	2	4
1	2	2	1	3	1	3	3	3	1	2	2	3	1	0	1	1	1	2	1	2	0	0	0	1	1	0	1	3	3	3	2	2	0	2	2	2	1	2	1	1	1	1	1	3	3	4	2	4	1
1	2	1	1	3	1	2	3	1	2	1	1	3	1	0	0	1	1	1	0	1	1	0	0	1	0	1	1	0	0	0	0	0	0	0	1	3	4	3	3	2	2	2	2	1	3	1	1	4	1
1	2	1	1	3	1	1	2	2	2	1	2	4	1	1	1	1	2	2	1	3	1	1	1	1	1	1	1	1	1	3	2	2	0	1	3	3	4	3	3	3	3	3	1	5	3	1	1	2	1
1	2	2	2	3	7	3	2	2	2	2	1	3	1	0	0	0	0	0	0	0	0	0	0	0	0	0	0	0	0	0	0	0	0	0	2	4	2	2	1	2	1	1	1	1	3	4	1	4	4
1	2	2	2	5	3	1	3	3	2	2	1	3	1	0	0	1	1	1	0	0	0	0	0	0	0	0	0	0	0	0	0	0	0	0	4	3	1	2	2	2	2	1	1	5	3	4	3	3	4
6	2	2	2	3	1	2	3	2	2	2	1	4	2	0	1	1	1	1	1	0	0	0	0	1	0	0	1	1	2	1	1	0	0	0	3	3	2	3	3	4	3	2	1	5	2	4	4	4	4
2	2	2	3	3	5	2	3	3	1	1	1	2	1	0	0	0	0	0	0	0	0	0	0	0	0	0	0	0	0	0	0	0	0	0	2	1	2	2	2	2	2	2	1	1	3	4	4	4	4
4	1	4	2	4	2	5	4	2	2	2	2	3	2	0	1	1	1	1	1	1	0	1	0	1	1	0	1	1	1	2	1	1	2	1	5	3	3	3	3	3	3	4	2	1	3	4	1	2	4
1	2	1	2	3	1	2	2	3	2	2	2	4	2	0	1	1	1	1	2	2	1	0	1	1	0	1	0	0	0	0	0	0	0	0	1	2	4	2	3	3	2	3	1	3	2	4	1	2	4
6	2	1	2	3	1	2	2	2	2	2	1	2	1	0	0	0	0	1	1	1	1	1	0	0	0	0	0	0	0	0	0	0	0	0	2	1	4	1	1	2	2	2	1	5	1	4	3	3	4
1	2	2	2	3	7	2	1	2	2	2	2	3	1	0	1	0	0	1	0	1	0	0	0	0	0	1	0	0	0	0	0	0	0	0	2	1	2	2	2	3	2	2	1	1	3	4	1	2	4
1	2	1	2	4	5	1	3	3	2	2	2	3	1	0	0	2	1	1	0	0	0	0	0	1	0	0	0	0	0	0	0	0	0	0	3	3	3	3	2	4	2	2	1	3	2	4	1	4	4
1	2	2	2	3	1	3	3	2	2	2	1	3	1	0	0	1	1	1	1	1	1	1	0	0	1	1	0	0	0	0	1	0	0	0	2	2	2	2	3	3	4	2	1	5	2	4	1	3	4
1	2	2	2	3	1	2	2	2	2	2	2	3	2	0	2	1	1	1	1	1	1	1	0	1	0	0	0	1	1	1	1	1	0	0	3	3	2	3	2	3	2	2	1	5	2	4	2	2	4
1	1	1	1	5	2	1	2	2	2	2	2	3	1	0	0	0	0	0	0	0	0	0	0	0	0	0	0	0	1	0	1	0	0	0	2	2	1	3	1	1	1	1	1	1	2	3	1	2	1
1	2	2	2	2	7	4	3	2	2	2	1	4	1	0	1	1	1	1	1	1	1	1	0	0	1	0	1	2	1	1	1	1	0	1	3	2	3	2	4	2	2	3	1	5	2	4	1	2	4
1	2	2	2	3	1	2	3	2	2	2	1	4	2	0	0	0	0	0	0	0	0	0	0	0	0	0	0	0	0	0	0	0	0	0	2	1	1	2	4	1	1	1	1	4	2	4	2	2	3
6	2	2	2	3	1	3	3	2	2	2	2	3	1	0	1	0	1	1	1	2	0	0	0	1	0	0	0	1	1	1	0	1	0	0	3	3	2	3	2	2	2	2	1	1	2	4	1	3	3
6	2	2	1	4	4	2	3	3	2	2	2	4	1	0	0	0	0	0	0	1	1	0	0	1	0	0	0	0	0	0	0	0	0	0	3	3	2	2	2	1	2	1	1	3	3	4	1	3	1
1	2	1	2	3	1	2	2	2	2	2	2	4	1	0	1	1	1	1	1	1	1	1	1	1	1	1	1	1	1	1	1	1	1	1	4	3	3	3	2	2	2	2	2	3	2	2	2	2	3
1	2	2	1	5	2	1	3	2	2	2	2	4	1	0	1	1	2	1	1	1	0	0	0	0	0	0	0	0	1	1	1	1	0	0	3	4	4	3	3	2	2	2	1	3	3	4	1	2	1
1	2	4	2	3	1	5	4	3	2	2	1	2	1	0	0	0	1	0	0	0	0	0	0	0	1	0	0	1	0	1	1	1	0	0	1	2	1	3	1	1	1	1	1	2	2	4	1	3	1
1	2	1	1	2	1	2	2	2	2	1	1	2	1	0	0	0	0	0	0	0	0	0	0	0	0	0	0	0	0	0	0	0	0	0	2	2	2	2	2	2	2	2	2	3	2	1	1	4	1
1	2	1	1	5	2	1	2	3	2	1	2	3	2	0	1	1	1	1	1	1	1	1	1	1	0	0	0	0	1	1	1	0	0	0	2	3	1	2	2	2	2	2	1	3	2	1	1	3	1
6	2	1	2	3	1	2	2	2	2	2	2	3	1	0	1	1	2	1	0	1	1	0	1	1	1	0	1	0	0	0	1	1	0	0	4	3	3	3	2	2	2	4	2	4	3	4	2	3	3
5	2	3	2	3	1	4	3	3	1	2	1	2	1	0	0	1	0	0	0	1	1	1	0	1	1	0	0	0	1	0	1	0	0	0	2	2	2	2	1	1	1	1	1	5	2	4	1	4	4
1	2	3	2	4	2	3	3	3	2	2	2	3	1	0	0	1	0	1	1	1	0	0	0	0	1	1	0	2	1	2	1	2	0	0	3	2	3	2	3	4	3	3	3	3	3	4	2	2	3
1	2	2	2	3	1	3	3	3	2	2	2	4	1	0	2	1	1	2	2	3	1	0	0	1	1	1	1	1	1	2	1	2	0	0	3	4	3	2	4	3	2	1	1	3	2	4	1	2	4
4	2	2	2	3	4	3	2	2	2	2	1	3	2	0	1	1	1	1	1	3	0	0	0	0	0	0	0	1	2	2	2	2	0	1	4	2	2	3	1	3	2	1	1	5	2	4	1	2	3
1	2	3	2	5	5	1	4	3	2	2	2	2	2	0	0	0	0	0	0	0	0	0	0	0	0	0	0	0	0	0	0	0	0	0	2	1	4	3	3	5	3	2	1	5	2	4	1	2	3
4	2	2	1	4	3	2	3	3	2	2	2	4	1	0	1	1	2	1	1	1	0	0	0	1	0	0	0	1	2	2	1	1	0	1	2	1	1	2	3	2	3	1	1	3	2	4	1	2	1
6	2	2	2	3	8	2	2	2	2	2	1	4	1	0	1	1	1	1	0	1	1	0	0	1	0	0	0	0	0	0	0	0	0	0	4	3	1	3	3	3	3	1	1	5	3	4	3	3	4
6	2	2	2	3	1	3	3	3	2	2	1	2	2	0	0	1	1	1	0	1	0	0	0	1	0	0	0	1	0	1	1	0	0	0	2	4	1	2	2	3	4	2	1	3	2	4	1	3	4
1	2	2	2	3	8	2	2	2	2	2	2	3	2	0	0	0	0	1	1	1	1	1	0	0	0	0	0	0	0	0	0	0	0	0	2	4	2	2	2	2	2	1	1	1	2	4	4	4	4
5	2	1	2	3	1	2	2	2	2	1	2	4	2	0	1	2	1	1	1	2	1	1	1	2	1	1	0	1	0	0	1	1	0	0	2	4	1	2	1	2	2	1	1	5	2	4	2	3	4
6	2	2	2	3	1	2	2	2	1	2	1	2	1	0	0	0	0	0	0	0	0	0	0	0	0	0	0	0	0	0	0	0	0	0	4	3	2	3	2	2	1	1	1	1	3	4	1	2	4
6	2	1	2	3	1	2	2	2	2	2	1	4	1	0	2	1	1	1	1	2	1	1	0	1	0	0	0	0	0	0	0	0	0	0	2	1	2	1	2	2	2	3	1	1	3	4	2	3	4
6	2	4	2	4	2	5	4	3	2	2	1	3	1	0	1	1	1	1	2	0	0	0	0	0	0	0	0	1	0	0	0	0	0	0	2	1	1	2	1	1	1	1	1	1	3	4	1	3	3
3	2	2	2	3	1	3	3	3	2	2	1	1	1	0	0	0	0	0	0	0	0	0	0	0	0	0	0	0	0	0	0	0	0	0	1	2	2	2	2	2	2	2	2	5	3	4	4	4	4
1	1	2	2	3	4	3	3	3	2	2	1	3	2	0	1	1	1	1	2	0	1	0	0	1	0	0	0	0	0	0	1	0	0	0	1	2	2	2	2	2	2	2	1	1	2	4	1	4	4
3	2	1	2	3	1	2	2	2	2	2	1	2	1	0	0	0	0	0	1	0	0	0	0	0	0	0	0	0	0	0	0	0	0	0	3	2	2	2	2	1	4	1	4	5	2	4	1	4	4
2	2	2	2	3	1	2	2	3	2	2	1	3	2	0	1	0	0	0	0	1	0	0	0	1	0	0	0	0	0	0	0	0	0	0	2	2	1	2	1	2	1	1	1	3	2	4	1	4	4
1	2	2	2	3	7	2	2	2	2	2	1	3	1	0	0	2	1	1	1	3	2	0	1	0	1	1	1	0	1	2	0	0	0	0	4	2	2	3	1	1	5	1	1	1	3	4	3	3	4
2	2	1	1	5	2	1	2	3	2	2	1	2	1	0	1	0	0	0	0	0	1	0	0	0	0	1	0	0	0	0	0	0	0	0	3	2	1	2	1	2	1	2	1	2	2	4	2	2	4
1	2	1	2	4	2	1	2	2	2	2	2	3	1	1	2	2	2	2	2	2	2	1	1	1	2	2	2	0	0	0	1	1	0	0	4	4	2	4	2	2	3	1	1	5	2	4	1	3	4
1	2	2	2	3	5	3	3	3	2	2	2	3	2	0	1	1	1	1	0	1	0	0	1	0	0	0	0	0	0	1	1	1	0	0	3	2	1	2	1	1	1	1	1	3	2	4	1	2	4
4	1	2	2	4	4	1	3	3	2	2	1	3	1	0	1	2	0	0	0	1	0	0	0	1	1	0	0	2	0	1	1	2	0	1	4	2	2	3	1	1	1	1	1	2	2	4	1	3	4
1	1	2	2	3	4	3	2	3	2	2	1	3	1	0	1	2	1	1	3	1	0	0	0	0	0	0	0	1	1	1	0	1	0	0	1	1	1	1	2	2	2	2	1	3	2	4	1	3	4
6	2	1	2	3	1	2	2	2	2	2	1	3	1	0	1	0	0	0	1	1	0	0	0	0	0	0	1	0	1	0	0	0	0	0	2	2	2	1	3	4	3	2	2	3	2	4	2	3	1
1	2	1	1	3	1	1	2	2	1	2	1	2	1	0	1	1	1	1	1	1	0	0	0	0	0	0	0	0	0	0	0	0	0	0	3	3	4	3	3	2	2	1	1	5	3	4	1	4	4
1	2	2	2	2	3	3	2	3	2	2	1	2	1	0	0	1	1	1	1	0	0	0	0	1	0	0	0	1	0	0	0	0	0	0	3	2	1	2	1	1	1	1	1	2	3	4	2	2	4
1	2	2	2	4	4	2	3	3	2	2	2	4	1	0	0	0	1	0	0	1	0	0	0	0	0	0	0	1	0	1	0	0	0	0	2	2	2	2	1	1	1	1	1	1	3	4	2	4	4
2	2	1	1	3	1	1	2	1	2	2	1	3	1	0	0	0	0	0	0	1	2	2	0	2	0	0	0	1	0	0	0	0	0	0	4	4	2	2	5	3	5	2	1	3	3	4	1	4	1
1	2	2	2	3	1	2	3	2	2	1	1	2	1	1	0	1	1	3	1	1	0	0	1	1	1	1	0	0	0	0	0	1	0	0	1	2	1	2	1	1	1	1	1	1	3	4	4	4	4
1	2	1	2	3	1	2	2	1	2	2	1	3	2	0	2	1	2	1	0	3	3	0	0	2	0	0	1	1	1	1	2	1	0	0	4	3	2	2	1	3	1	1	1	3	3	4	1	3	4
1	1	2	2	3	7	3	2	3	2	2	2	4	1	0	1	1	1	1	1	2	0	0	0	1	0	0	0	1	0	1	1	1	0	0	3	2	2	2	2	2	2	1	1	3	4	4	3	2	2
1	1	2	2	5	2	2	4	2	2	2	1	3	1	1	2	1	1	1	1	1	0	0	0	0	1	1	0	1	0	1	2	2	1	2	4	4	4	3	5	2	4	2	3	3	2	2	3	3	2
1	2	2	2	3	1	3	2	1	2	2	1	4	2	0	0	0	0	0	0	2	0	0	0	1	0	0	0	0	0	0	0	0	0	0	2	1	1	2	1	1	1	1	1	1	3	4	2	4	4
1	2	3	2	3	1	4	3	3	2	2	1	3	1	0	1	1	1	1	1	1	1	1	1	1	1	1	1	3	0	3	1	3	0	0	3	3	3	3	3	5	5	3	1	3	4	4	1	4	4
6	2	4	2	3	2	4	4	3	2	2	1	3	2	0	0	1	1	1	1	0	0	0	1	1	0	1	0	0	1	0	0	0	0	0	2	3	1	2	1	1	1	1	1	3	3	4	3	4	4
4	1	1	2	4	4	1	3	3	2	2	2	1	1	0	0	0	0	0	0	0	0	0	0	0	0	0	0	0	0	0	0	0	0	0	2	2	1	1	1	1	1	1	1	1	3	4	3	3	4
1	2	2	2	3	1	2	2	3	2	2	1	3	2	0	1	1	1	1	1	1	0	0	0	1	0	0	0	2	0	0	0	1	0	0	3	2	2	2	2	2	2	2	1	3	3	4	2	4	4
1	2	1	2	2	1	2	2	2	2	2	2	3	1	0	0	1	1	0	2	0	0	0	0	0	0	0	0	2	0	1	0	0	0	0	3	3	2	3	2	2	2	5	1	3	4	4	3	4	4
6	2	2	2	4	1	2	3	2	2	2	1	3	2	0	1	2	1	1	1	1	0	0	0	1	1	0	0	0	0	0	1	0	0	0	5	3	3	3	1	5	4	1	1	3	4	4	1	4	4
1	1	3	2	5	2	3	3	3	2	2	1	3	1	0	1	1	1	1	1	1	1	0	0	1	0	0	0	0	0	0	1	1	0	0	4	3	2	3	4	3	2	2	1	2	3	4	1	2	4
3	2	2	2	3	1	3	3	2	2	2	1	3	2	0	0	1	1	1	1	0	1	0	0	1	0	1	0	1	0	0	0	1	0	0	4	3	2	3	3	3	2	1	1	3	3	4	2	3	4
1	1	3	2	3	4	4	2	3	2	2	1	3	1	0	1	2	0	3	0	1	0	0	0	0	0	0	0	3	0	0	0	0	0	0	3	3	2	3	4	2	3	3	1	2	3	4	1	2	4
4	2	1	2	4	4	1	3	1	2	2	1	3	2	0	0	1	0	1	2	1	2	0	0	0	0	1	1	0	0	0	0	1	0	0	2	2	2	2	1	3	2	1	1	3	2	4	2	2	4
1	2	1	1	3	1	1	2	1	2	1	1	2	1	0	1	1	1	1	1	1	0	0	0	0	0	0	0	0	0	0	0	0	0	0	1	1	4	1	2	1	1	1	1	5	4	4	3	4	4
1	2	2	2	4	5	3	3	3	1	2	1	1	1	0	1	1	1	1	0	0	1	0	0	0	0	0	0	1	0	0	1	0	0	0	4	2	1	3	1	2	1	1	1	1	3	4	2	3	4
6	2	3	2	3	1	4	3	2	2	2	1	2	1	0	1	1	1	1	1	1	0	0	0	1	0	0	2	1	0	1	1	1	0	0	2	2	2	3	3	3	3	1	1	3	3	4	1	4	4
6	2	2	2	2	1	2	3	3	2	2	2	3	2	0	1	1	1	1	1	1	0	1	1	1	0	1	1	1	1	0	0	0	0	0	3	2	2	2	2	2	1	1	1	3	3	4	2	3	4
1	2	1	2	3	1	2	2	3	2	2	2	3	1	0	0	0	1	0	0	0	1	1	0	1	0	1	0	0	0	0	0	0	0	0	2	4	2	2	1	1	1	1	1	1	2	4	2	4	4
5	2	3	2	3	1	4	3	2	2	1	1	3	1	1	1	2	1	2	1	1	1	1	1	0	0	0	0	0	0	0	0	0	0	0	3	2	1	3	2	4	2	1	2	3	3	1	2	3	3
1	2	2	2	4	2	1	2	3	2	1	1	3	1	0	0	0	0	0	0	0	0	0	0	1	0	0	0	1	1	1	1	0	0	0	2	2	1	2	1	1	1	1	1	1	2	1	1	3	3
1	2	2	2	3	1	2	2	3	2	2	1	3	1	1	0	0	0	2	1	1	1	1	0	0	0	0	0	1	1	1	1	0	1	1	2	2	1	2	2	1	1	1	1	1	3	4	1	2	2
4	2	1	2	4	4	1	2	3	2	2	1	3	1	0	1	1	1	1	0	0	1	0	0	0	0	0	0	0	0	0	0	0	0	0	4	3	2	3	2	4	2	2	1	3	4	4	2	4	4
6	2	1	2	2	1	2	2	3	1	2	1	1	1	0	1	1	1	1	2	2	0	1	1	1	1	1	0	1	0	1	1	2	1	0	2	1	1	2	2	3	2	2	1	3	2	4	3	3	4
6	1	4	2	1	7	5	1	1	2	2	1	2	1	0	0	0	1	1	0	0	0	0	0	0	0	0	0	0	0	0	0	0	0	0	1	2	2	2	1	1	1	2	1	1	2	4	4	4	4
1	2	2	2	3	1	3	3	2	2	2	1	3	1	0	0	0	0	0	0	1	1	0	0	0	0	0	0	1	0	0	0	0	0	0	3	2	1	2	1	1	1	1	1	1	3	4	3	4	4
4	2	1	2	3	8	1	1	3	1	2	2	2	1	0	0	1	1	1	1	1	1	0	1	0	0	0	0	1	0	1	1	1	1	0	1	1	1	2	1	1	1	1	1	3	2	4	1	3	4
1	1	4	2	5	2	4	4	3	2	2	1	3	1	0	0	0	0	0	0	0	0	0	0	0	0	0	0	0	0	0	0	0	0	0	3	2	2	2	1	2	2	2	1	2	2	4	2	2	4
1	1	1	2	4	8	1	2	2	2	2	1	3	1	0	1	1	1	1	1	1	1	0	0	1	0	0	1	1	0	1	1	0	0	0	2	2	1	2	1	1	1	1	1	3	3	4	3	3	3
1	2	2	2	3	5	3	3	2	2	2	2	3	2	0	1	2	1	2	2	2	2	1	1	2	2	2	1	1	0	0	0	1	0	0	3	2	2	2	2	3	2	2	1	3	4	4	3	3	4
1	1	2	2	3	4	2	2	3	2	2	1	1	1	0	1	0	0	0	0	0	0	0	0	0	0	0	0	0	0	0	0	0	0	0	2	1	2	2	1	2	2	1	1	2	2	4	1	4	4
1	2	1	2	3	1	2	2	2	2	2	1	3	2	0	1	2	2	1	1	2	1	0	0	0	0	1	0	1	1	1	1	2	0	0	2	3	2	2	2	3	3	3	1	3	2	1	1	3	4
1	2	2	1	3	1	2	2	2	2	1	1	2	1	0	1	1	0	0	0	0	0	0	0	0	0	0	0	0	0	0	0	0	0	1	3	2	1	2	3	3	3	3	2	3	2	1	2	3	3
1	2	3	2	3	5	4	3	3	2	2	2	4	2	0	0	0	0	0	0	1	0	0	0	0	0	0	0	0	0	0	0	0	0	0	1	1	3	2	2	3	3	4	1	3	3	4	3	2	4
4	2	2	2	4	8	2	3	3	1	2	2	3	2	0	1	2	1	2	1	1	1	0	0	0	1	0	0	1	1	1	1	1	0	0	3	3	2	3	1	1	1	1	1	3	2	4	2	2	3
1	2	2	1	5	3	1	3	2	1	2	1	1	1	0	0	0	0	0	0	0	0	0	0	0	0	0	0	0	0	0	0	0	0	0	4	3	2	3	3	2	2	2	1	3	3	4	1	3	1
1	1	3	2	4	2	4	3	3	2	2	1	3	1	0	1	1	0	0	1	1	0	0	0	1	0	0	0	1	0	0	1	0	0	0	2	2	1	2	1	2	1	1	1	2	2	4	1	2	3
1	1	3	2	2	3	4	2	3	2	2	1	1	2	0	0	1	1	1	0	0	1	0	0	0	0	0	0	1	0	0	0	0	0	0	1	1	1	2	1	1	1	1	1	1	4	4	4	4	4
1	2	2	2	3	1	3	3	2	2	2	1	4	2	2	3	2	2	3	3	2	1	1	0	3	2	2	2	1	1	1	2	2	0	0	4	3	4	3	4	4	3	2	1	5	2	4	2	4	4
1	1	2	2	4	2	1	2	3	2	2	1	3	1	0	0	0	0	0	0	0	0	0	0	0	0	0	0	0	0	0	0	0	0	0	3	2	5	2	1	1	2	1	1	1	3	4	1	4	4
1	2	2	2	4	4	2	3	3	2	2	1	3	1	0	1	0	0	0	0	1	0	1	0	0	0	0	0	0	0	0	0	1	0	0	2	2	2	3	3	2	1	2	1	3	4	4	2	3	4
1	2	3	2	5	2	2	3	3	2	2	2	3	2	1	0	2	2	2	0	1	1	0	0	1	0	0	1	1	1	1	1	0	0	0	3	3	4	3	3	4	3	2	1	3	3	4	2	2	4
1	1	2	2	5	2	2	4	2	2	2	1	2	1	0	0	0	1	0	0	1	0	0	0	0	0	0	0	0	1	0	1	0	0	0	3	1	2	3	1	1	1	1	1	1	3	4	3	3	4
1	1	2	2	5	2	1	3	3	2	2	1	4	1	0	0	0	0	0	0	1	0	0	0	0	0	0	0	0	0	0	0	0	0	0	2	4	2	2	1	1	1	1	1	1	2	4	1	2	4
1	2	1	1	4	1	2	2	2	2	1	1	3	1	0	1	1	1	1	2	2	1	1	1	2	1	2	2	1	2	2	2	1	1	1	2	2	2	2	2	1	2	1	1	3	3	3	1	3	1
1	2	3	2	4	1	4	4	3	2	2	2	4	2	0	1	2	1	2	0	0	0	0	0	0	0	0	1	0	0	0	1	0	0	0	2	2	1	2	1	1	1	1	1	2	3	4	1	3	4
1	2	2	2	4	4	3	3	3	2	2	1	4	1	1	1	1	2	2	1	1	1	1	0	0	0	0	1	0	1	1	1	1	0	0	2	1	2	2	2	1	1	1	1	5	2	4	1	2	4
4	1	2	2	5	2	1	3	2	2	2	2	3	1	0	0	0	0	0	0	0	0	0	0	0	0	0	0	0	0	0	0	0	0	0	2	1	1	2	1	3	1	1	1	1	2	4	2	2	3
3	2	2	2	3	1	2	2	2	1	1	2	2	2	0	0	1	0	0	0	0	1	1	0	0	0	0	0	0	0	0	0	0	0	0	2	2	2	3	1	1	1	1	1	1	4	1	2	4	2
1	1	1	1	5	2	1	2	3	2	1	1	3	1	0	2	1	1	1	2	2	0	0	0	0	0	0	0	1	1	0	0	0	0	0	1	1	3	3	1	1	1	1	1	3	2	1	1	2	3
1	2	2	2	4	7	2	3	3	2	2	1	4	1	1	2	2	2	2	2	3	2	3	1	1	2	3	1	2	1	1	2	1	0	0	5	4	5	3	5	5	5	4	1	3	3	4	1	3	2
1	1	2	1	5	2	1	2	1	2	1	2	4	1	0	0	2	1	1	1	1	1	0	0	1	1	0	1	1	2	2	1	1	0	1	4	3	2	3	1	2	1	1	1	3	2	1	1	2	3
1	1	1	1	5	2	1	2	2	2	1	2	4	1	0	2	1	2	1	3	3	1	0	0	1	1	0	1	1	2	2	1	1	0	1	2	2	4	3	1	2	2	1	1	2	3	1	1	1	1
1	2	2	2	5	2	3	4	3	2	2	1	3	2	0	0	0	0	0	1	1	0	0	0	1	0	0	0	0	0	0	0	0	0	0	2	1	1	3	1	1	1	1	1	1	2	4	3	4	4
4	1	1	2	4	4	1	2	1	2	2	1	3	1	0	1	1	1	0	0	1	0	0	0	1	0	0	1	0	0	1	0	1	0	0	2	3	1	2	2	1	1	1	1	3	3	4	1	4	4
1	2	3	2	3	5	3	3	3	2	2	2	3	2	0	0	1	1	0	0	0	0	0	0	1	0	0	0	0	1	0	1	0	0	0	4	4	2	3	3	3	3	1	1	3	4	4	3	3	3
2	1	4	2	5	2	4	4	3	1	2	2	2	1	0	0	0	1	0	1	1	0	0	0	1	0	0	0	0	0	1	1	1	0	0	3	2	2	2	3	2	2	2	1	1	4	4	3	3	4
1	2	2	2	4	5	2	1	3	1	2	1	2	1	0	0	0	0	0	0	0	0	0	0	0	0	0	0	0	0	0	0	0	0	0	2	1	1	2	1	1	1	1	1	5	3	4	1	3	4
6	2	2	2	3	1	3	3	3	2	2	1	2	1	0	0	0	0	0	0	0	0	0	0	0	0	0	0	0	0	0	0	0	0	0	2	2	4	2	1	3	1	3	1	2	3	4	2	3	3
1	1	4	2	1	7	5	3	3	2	2	1	4	1	0	0	0	0	0	0	0	0	0	0	0	0	0	0	0	0	0	0	0	0	0	3	2	2	3	3	3	3	2	2	1	3	4	2	4	4
3	1	1	1	3	1	1	2	2	2	1	1	3	2	0	1	1	1	0	1	1	3	1	0	3	0	0	0	0	0	0	0	0	0	0	3	3	2	2	3	3	4	1	1	3	2	4	2	4	4
1	2	1	1	4	4	1	2	1	2	1	2	3	1	0	0	0	0	0	1	0	0	0	0	0	0	0	0	1	0	0	0	0	0	0	2	4	2	3	1	1	1	1	1	2	2	3	1	3	1
6	2	4	2	2	1	5	3	3	1	1	1	4	1	0	0	0	0	0	0	0	0	0	0	0	0	0	0	0	0	0	0	0	0	0	3	2	2	3	3	3	3	1	1	3	4	4	3	3	4
5	2	3	2	3	3	2	2	3	1	2	1	2	1	0	1	0	0	0	0	0	0	0	0	0	0	0	0	1	0	0	0	0	0	0	2	1	1	2	1	1	1	1	1	1	3	4	1	4	4
6	2	3	2	3	2	4	4	3	2	2	1	3	1	0	0	0	0	0	0	1	0	0	0	0	0	0	0	0	0	0	0	0	0	0	2	1	1	2	1	1	1	1	1	1	4	4	2	4	4
4	1	1	2	5	6	1	3	3	2	2	2	3	1	0	1	1	0	1	0	0	0	0	0	1	0	0	0	0	1	0	0	0	0	0	2	1	1	2	1	1	1	1	1	1	2	4	2	3	4
1	2	2	2	3	1	3	3	1	2	2	2	4	2	0	1	1	1	2	2	2	1	0	0	1	0	1	1	0	1	0	1	0	0	0	3	2	3	3	4	2	2	2	1	4	2	4	1	4	4
1	2	2	2	3	5	3	3	2	2	2	2	4	1	0	2	3	2	1	2	1	1	1	0	1	0	0	1	0	0	0	0	0	0	0	3	2	4	3	2	3	2	1	1	3	2	4	1	2	4
6	2	1	1	3	1	2	2	2	2	1	1	1	1	0	0	0	0	0	0	0	0	0	0	0	0	0	0	0	0	0	0	0	0	0	2	1	2	2	2	2	2	1	1	1	4	1	1	4	1
2	2	2	2	5	2	1	2	1	2	1	2	3	1	0	0	1	1	1	0	0	1	1	0	0	0	0	0	1	0	0	1	0	1	0	4	3	2	3	4	3	2	1	4	5	2	4	2	2	3
1	2	1	1	4	4	1	2	2	2	1	2	4	1	0	0	0	0	0	0	0	0	0	0	0	0	0	0	0	0	0	0	0	0	0	2	2	3	3	2	3	3	1	1	3	3	1	1	2	4
4	2	3	2	3	1	4	3	2	2	2	2	3	2	0	0	1	1	2	1	1	0	0	0	1	0	0	0	0	0	0	0	0	0	0	2	2	1	2	1	2	2	2	1	5	3	4	3	4	4
5	2	2	2	4	5	1	2	3	2	2	2	3	2	0	0	1	1	1	1	0	1	0	2	3	0	0	0	0	0	0	1	0	0	0	4	3	2	3	3	3	3	3	1	3	3	4	2	3	4
6	2	2	2	3	1	3	3	2	2	2	1	3	1	0	1	0	1	0	1	1	0	0	0	1	0	0	0	0	0	0	0	0	0	0	2	2	1	2	1	1	1	2	1	1	3	4	3	3	4
1	1	4	2	1	7	4	3	3	1	2	1	1	2	0	0	0	0	1	2	1	1	0	0	0	0	3	0	0	0	0	0	0	0	0	1	1	2	2	5	5	5	5	1	5	3	4	1	4	4
1	2	1	2	2	1	2	2	3	2	2	1	4	2	0	0	0	0	0	0	0	0	0	0	0	0	0	0	0	1	1	0	0	0	0	2	2	4	3	4	3	4	4	1	5	2	4	2	4	4
1	1	3	2	4	2	3	3	2	2	2	1	2	1	0	0	0	0	0	0	0	0	0	0	0	0	0	0	0	0	0	0	0	0	0	1	2	1	1	1	2	1	1	1	1	3	4	1	2	4
6	2	1	2	2	1	2	2	1	2	2	1	3	1	0	1	2	2	2	2	2	1	0	0	2	2	2	2	0	2	2	2	2	0	0	4	4	2	3	2	3	3	2	1	3	3	4	2	4	4
1	1	2	2	5	2	1	4	3	1	2	1	3	2	0	1	1	0	1	1	0	0	0	0	0	0	0	0	0	0	0	0	0	0	0	3	2	2	2	2	3	1	2	1	3	3	4	1	3	4
1	2	2	2	3	1	3	2	2	2	2	2	4	2	0	0	0	1	0	0	0	0	1	0	1	1	1	1	1	2	0	1	0	0	0	2	2	2	3	3	5	5	4	1	4	3	4	1	4	4
6	2	2	2	5	2	1	3	3	2	2	1	3	2	0	0	1	0	0	1	0	0	0	0	0	0	0	0	0	0	0	0	0	0	0	4	3	3	3	1	2	2	1	1	1	2	4	2	3	3
1	2	3	2	4	2	3	3	3	1	2	1	2	2	0	0	1	1	0	0	1	0	0	0	1	0	0	0	0	0	0	1	0	0	0	2	2	4	2	1	2	1	1	1	5	2	4	1	4	3
6	2	3	2	2	1	4	3	3	1	2	1	2	2	1	0	1	0	0	1	1	0	0	0	1	0	1	0	1	1	1	1	1	0	0	3	2	2	3	1	1	2	2	1	2	3	4	2	2	4
1	2	2	2	5	2	2	3	2	1	2	1	4	2	0	1	2	1	0	1	1	0	0	0	1	0	1	0	0	0	1	0	1	0	0	2	2	2	2	2	2	3	2	1	3	3	4	1	4	3
1	2	2	2	4	5	2	3	2	2	2	2	3	1	0	1	1	1	1	1	1	1	1	0	1	0	0	1	0	1	1	0	0	0	0	2	2	3	2	2	3	2	1	1	1	2	4	1	2	4
1	2	1	2	3	1	2	2	1	2	2	1	2	1	0	1	1	1	0	0	2	3	0	0	1	0	0	0	0	0	0	0	0	0	0	2	4	5	3	2	2	4	2	1	3	2	4	1	3	4
4	1	2	2	5	2	1	3	1	1	2	2	4	1	0	0	0	0	0	0	0	0	0	0	0	0	0	0	0	0	0	0	0	0	0	2	1	1	2	2	1	1	1	1	1	3	4	1	1	4
1	2	3	2	3	1	3	3	3	2	2	1	4	2	0	0	0	0	0	0	0	0	0	0	0	0	0	0	0	0	0	0	0	0	0	1	2	3	2	1	1	1	1	1	1	3	4	3	4	4
1	2	3	2	3	1	4	3	3	1	2	2	3	1	1	1	1	2	2	1	1	1	0	0	1	1	1	0	1	0	0	1	1	0	0	4	4	1	4	5	5	5	3	4	3	4	4	3	4	4
5	2	1	2	4	4	1	2	3	2	2	1	3	2	0	0	0	0	0	0	0	0	0	0	0	0	0	0	0	0	0	0	0	0	0	3	3	4	3	1	4	1	1	1	1	3	4	2	4	4
4	1	2	2	5	6	2	4	3	2	2	2	2	1	0	1	2	1	1	1	1	0	0	0	0	0	0	0	1	1	1	1	1	0	0	2	2	1	2	1	1	1	1	1	1	4	4	1	4	4
6	2	2	2	3	1	2	3	2	2	2	2	3	2	0	1	1	1	0	0	1	0	1	0	0	0	0	1	0	0	0	0	0	0	0	3	2	2	2	2	1	1	1	1	3	3	4	1	3	4
1	2	2	2	4	5	4	3	3	1	2	2	2	2	0	0	0	0	0	0	0	0	0	0	0	0	0	0	0	0	0	0	0	0	0	2	2	1	2	1	1	1	1	1	1	3	4	1	4	4
1	1	4	2	1	7	5	1	2	2	2	1	3	1	0	0	1	0	0	0	0	0	0	0	0	0	0	0	1	0	0	0	0	0	0	2	2	1	3	1	1	1	1	1	1	4	4	1	4	4
1	2	2	2	5	2	1	3	2	2	2	1	3	1	0	1	1	1	1	0	1	1	1	1	1	0	0	0	1	1	0	0	0	0	0	3	4	3	3	3	3	3	2	1	3	2	4	1	4	4
1	2	2	2	4	5	2	2	3	2	2	2	3	2	0	1	2	1	1	0	0	0	1	0	1	0	1	1	0	1	0	0	0	0	0	3	3	2	3	1	1	1	1	1	3	3	4	2	4	4
6	1	2	2	5	2	2	3	3	2	2	2	3	1	0	1	1	1	1	1	1	0	0	0	0	0	0	0	0	0	0	1	1	0	0	3	2	1	2	1	1	1	1	1	2	3	4	2	3	4
6	2	1	2	4	5	1	2	3	2	2	1	3	1	0	1	0	1	1	0	1	0	0	0	0	0	0	0	0	0	0	0	0	0	0	3	1	2	3	2	2	2	1	1	3	3	4	2	3	3
6	2	2	2	3	7	2	2	3	2	2	1	3	2	0	1	0	0	0	1	1	0	0	0	0	0	0	0	0	0	0	0	0	0	0	2	2	2	2	2	2	2	1	1	1	2	4	2	3	4
1	2	2	2	4	4	1	2	3	2	2	1	2	1	0	0	0	0	0	0	0	1	0	0	0	0	0	0	0	0	0	0	1	0	0	4	4	2	3	2	4	4	2	1	4	2	4	2	3	4
2	1	1	2	5	2	1	2	3	2	2	1	4	1	1	2	3	1	2	1	1	0	0	0	0	0	0	0	0	0	0	0	0	0	0	3	2	3	3	1	1	1	1	1	1	3	4	1	4	4
1	2	1	1	4	5	1	1	3	2	1	1	2	1	0	0	0	1	1	3	1	1	1	1	1	0	1	0	0	0	0	1	0	0	0	4	3	2	3	3	2	2	1	1	5	3	1	3	3	4
1	2	4	2	4	8	5	3	3	1	2	2	2	2	0	1	2	1	1	1	1	1	1	1	1	0	1	1	0	1	1	0	1	0	0	3	3	2	3	3	2	2	1	1	3	3	4	2	3	4
6	2	2	2	2	1	3	3	3	2	2	1	1	1	0	1	1	1	2	2	2	1	0	0	0	1	0	0	1	1	1	1	1	0	0	4	2	3	3	3	3	3	3	2	3	2	4	4	2	4
1	2	2	2	5	2	2	3	3	2	2	2	2	1	0	0	0	0	0	0	1	0	0	0	0	0	0	0	0	0	0	0	0	0	0	2	2	2	2	1	1	4	1	1	5	2	4	1	2	3
6	2	3	3	3	4	3	3	3	2	2	1	3	1	0	0	0	1	2	1	0	0	0	0	0	0	0	0	1	0	1	0	0	0	0	2	2	1	2	1	1	1	1	1	1	4	4	3	4	3
1	1	4	2	3	8	5	4	3	1	2	1	3	2	0	0	0	0	0	0	0	0	0	0	0	0	0	0	0	0	0	0	0	0	0	2	2	2	2	1	1	1	1	1	1	2	4	2	4	4
4	2	2	2	3	4	3	2	2	2	2	1	3	1	0	1	0	0	0	0	1	0	0	0	0	0	0	0	0	0	0	0	0	0	0	2	2	1	2	1	1	1	1	1	1	3	4	3	3	3
6	1	2	1	3	4	2	2	1	2	2	2	4	1	0	0	0	0	0	1	1	0	0	0	0	0	0	0	0	0	0	0	0	0	0	3	3	2	3	1	5	1	1	1	3	2	3	1	2	4
1	1	1	1	3	1	1	2	3	2	1	1	3	1	1	1	1	1	3	1	0	2	0	0	1	0	0	0	1	2	2	1	1	0	0	1	2	2	2	1	1	2	1	1	2	3	1	1	3	3
2	2	1	1	3	1	1	2	2	2	2	1	4	1	0	0	0	0	0	0	0	1	0	0	0	1	0	0	1	0	0	0	0	0	0	3	3	3	2	2	2	2	2	1	1	3	4	2	4	4
1	1	1	1	3	7	2	1	2	2	2	1	1	1	0	0	0	0	0	0	0	0	0	0	1	0	0	0	0	0	0	0	0	0	0	3	2	2	2	1	1	4	1	1	5	3	4	1	3	1
1	1	2	1	5	2	1	3	2	2	1	1	3	1	0	0	0	0	0	0	0	0	0	0	0	0	0	0	0	0	0	0	0	0	0	2	2	1	2	1	1	1	1	1	1	3	1	1	3	2
1	2	1	1	3	1	2	2	2	2	1	1	3	2	0	0	1	1	1	1	1	1	0	0	1	0	1	0	1	1	1	1	1	0	0	2	4	1	2	2	2	2	1	1	2	3	1	1	3	1
1	2	2	1	3	1	2	2	2	2	1	2	3	1	2	0	0	1	0	0	1	0	0	0	1	0	0	0	1	1	0	0	2	0	0	3	3	3	3	4	2	3	1	1	5	2	1	1	3	1
2	2	3	2	5	2	3	4	3	2	2	2	2	1	0	0	0	0	0	0	0	0	0	0	0	0	0	0	0	0	0	0	0	0	0	2	3	1	3	2	1	1	1	1	2	3	4	1	2	3
6	2	1	1	3	1	1	2	3	2	2	2	4	1	0	0	0	0	0	0	0	0	0	0	0	0	0	0	0	0	0	0	0	0	0	2	2	2	2	2	2	2	1	1	1	3	4	1	3	1
1	1	2	2	5	2	2	3	3	2	2	2	3	1	0	0	1	1	1	1	1	2	0	0	0	1	0	0	1	1	1	1	1	0	0	5	4	3	2	1	2	1	2	1	5	1	4	1	3	3
4	2	4	2	3	2	5	4	3	1	2	2	2	1	0	0	0	0	1	1	1	0	0	0	1	0	0	0	0	0	0	0	0	0	0	3	2	2	3	3	4	3	2	1	2	4	4	3	4	4
1	2	3	2	4	5	4	3	3	2	2	1	3	2	0	0	0	0	1	1	1	0	0	0	0	0	0	0	1	1	0	1	1	0	0	4	3	2	3	1	1	1	4	1	5	3	4	3	4	4
6	2	2	2	3	1	2	2	2	2	2	1	3	1	0	1	2	1	1	1	1	0	0	0	1	1	1	1	0	1	1	1	0	0	0	3	3	2	3	1	2	1	1	1	3	2	4	3	3	4
1	2	2	2	3	1	2	3	2	2	2	1	2	2	0	0	0	0	0	0	0	0	0	0	0	0	0	0	0	1	0	0	0	0	0	3	1	2	2	2	2	1	1	1	1	3	4	2	3	4
1	2	2	2	3	1	3	3	3	2	2	1	3	2	0	1	1	1	0	1	1	0	0	0	1	0	0	0	0	0	0	1	0	0	0	3	2	3	2	3	2	3	2	1	3	3	4	3	4	4
1	2	1	2	3	1	2	2	2	2	2	2	4	1	0	1	2	1	1	1	1	0	0	0	1	0	0	0	0	1	0	0	0	0	0	2	2	1	2	1	1	1	1	1	1	3	4	2	3	4
1	2	2	2	4	4	2	3	2	2	2	2	4	1	0	1	1	0	1	1	1	0	0	0	0	0	0	0	1	0	0	0	0	0	0	3	1	1	2	1	1	1	1	1	1	2	4	3	3	4
1	1	2	2	5	2	2	4	2	2	2	1	2	1	0	1	1	1	0	0	0	0	0	0	0	0	0	0	0	0	0	0	0	0	0	1	1	2	2	1	1	1	1	1	3	2	4	2	4	4
1	2	3	2	3	1	4	3	2	2	2	1	3	2	0	1	1	0	1	2	1	1	1	2	1	1	1	0	1	0	0	0	1	0	0	5	4	2	4	5	5	5	1	4	5	3	4	1	4	3
1	2	1	2	4	4	1	3	3	1	2	2	3	1	0	0	0	0	0	0	0	0	0	0	1	0	0	0	0	0	0	0	0	0	0	2	1	2	2	2	2	1	2	1	1	2	4	1	2	4
6	2	2	2	4	4	1	3	3	1	2	1	2	2	0	0	0	0	1	0	1	1	1	0	0	0	0	0	0	0	1	0	0	0	0	2	1	3	2	1	1	1	1	1	5	2	4	1	3	3
1	2	1	2	3	1	1	3	3	2	2	2	4	2	0	0	1	1	1	2	1	0	0	0	1	0	2	0	0	0	0	0	0	0	0	4	3	3	2	4	2	4	2	1	5	2	4	1	4	4
6	2	2	2	3	1	2	2	2	2	2	2	3	2	0	0	0	0	0	0	0	0	0	0	0	0	0	0	0	0	0	0	0	0	0	2	2	2	2	2	2	2	2	1	1	2	4	2	1	4
5	2	2	2	3	1	2	2	3	2	2	1	2	2	0	0	0	0	0	0	0	1	0	1	0	0	1	0	0	0	0	1	0	0	0	3	3	3	3	2	1	2	1	1	4	2	4	1	4	4
4	2	2	1	5	6	1	3	3	1	2	1	3	1	0	0	0	1	1	0	0	0	0	0	1	0	0	0	0	1	0	0	0	0	0	2	1	3	2	2	3	2	2	1	2	3	4	1	4	1
1	2	2	1	5	4	1	2	1	2	2	1	2	1	0	0	1	0	1	1	0	0	0	0	1	0	1	1	1	1	0	0	0	0	0	2	2	3	3	2	3	3	2	1	5	3	1	2	4	1
2	1	1	1	5	2	1	3	2	2	1	2	3	1	0	0	1	1	1	1	1	1	0	0	1	0	0	0	0	1	0	1	0	0	0	2	2	1	2	1	1	1	1	1	2	2	1	1	3	1
1	1	3	2	5	2	4	4	3	2	2	1	3	1	0	0	0	1	1	1	0	0	0	0	0	0	0	0	1	0	0	1	1	0	1	1	2	2	2	1	1	1	1	1	1	1	4	2	3	3
4	1	1	2	3	5	1	2	2	1	2	1	2	1	0	0	0	0	0	0	0	0	0	0	0	0	0	0	0	0	0	0	0	0	0	1	1	2	1	1	1	1	1	1	1	3	4	3	4	4
6	2	2	2	3	1	2	3	3	2	2	1	3	1	0	1	0	0	0	1	0	0	0	0	0	0	0	0	0	0	0	0	0	0	0	3	2	2	2	1	1	1	2	1	3	3	4	4	4	4
6	2	2	2	3	1	3	3	2	2	2	2	3	2	0	0	1	1	1	1	1	2	0	0	1	0	0	0	0	1	0	1	1	0	0	1	2	2	2	1	2	1	1	1	1	3	4	2	4	4
6	2	1	2	3	1	1	2	3	1	2	2	3	2	0	1	0	0	0	0	2	0	0	0	0	0	0	0	0	0	0	0	0	0	0	4	4	3	3	3	2	2	4	1	5	2	4	2	4	4
1	2	2	1	5	2	1	2	2	2	2	1	2	1	0	0	0	0	0	0	0	0	0	0	0	0	0	0	0	0	0	0	0	0	0	4	3	3	3	3	5	4	2	1	2	2	4	2	3	4
1	2	1	2	4	7	1	1	3	2	2	1	3	1	0	0	0	1	0	0	0	0	0	0	0	0	0	0	0	0	0	0	0	0	0	3	1	1	2	1	2	1	2	1	5	4	4	2	3	4
1	2	4	2	3	2	5	4	3	1	2	2	4	1	0	0	0	0	0	0	0	0	0	0	0	0	0	0	0	0	0	0	0	0	0	1	1	2	2	1	1	2	1	1	2	3	4	1	2	4
5	2	1	2	3	1	2	2	2	2	2	2	4	1	0	1	1	1	1	1	3	3	1	1	1	0	1	2	1	1	0	1	0	0	0	2	2	3	2	2	4	1	3	1	3	2	4	2	2	4
1	1	1	2	3	1	1	2	2	2	2	2	1	1	0	0	0	0	0	0	0	0	0	0	0	0	0	0	0	0	0	0	0	0	0	2	2	2	2	2	2	2	2	1	1	2	4	1	3	4
1	1	3	2	4	5	4	4	3	1	2	1	3	1	1	0	2	0	1	0	1	1	0	0	0	1	0	0	0	0	0	0	0	0	0	4	2	2	3	2	1	2	1	1	1	4	4	2	4	4
1	2	3	2	4	1	4	3	2	2	2	1	3	1	0	0	3	0	0	0	1	1	0	0	0	0	0	0	0	0	0	0	0	0	0	5	3	2	3	1	1	1	2	1	1	4	4	3	4	4
1	2	2	2	3	8	3	2	3	2	2	1	1	2	0	0	0	0	0	0	1	0	0	0	0	0	0	0	0	0	0	0	1	0	0	3	2	1	3	3	3	4	1	1	2	3	4	1	4	4
1	2	1	2	3	5	2	2	3	2	2	1	3	2	0	0	1	1	1	0	0	1	0	0	1	0	0	0	0	0	0	0	0	0	0	4	3	1	3	3	3	3	1	1	1	3	4	2	3	4
1	2	3	2	5	2	3	3	3	1	2	1	3	2	0	0	1	1	0	0	0	0	0	0	1	0	0	0	0	0	0	0	0	0	0	2	1	3	2	1	3	1	2	1	1	3	4	4	4	4
1	2	2	2	5	2	1	3	3	2	2	2	4	2	0	0	0	0	0	0	0	0	0	0	0	0	0	0	0	0	0	0	0	0	0	3	2	2	3	1	1	1	1	1	1	3	4	1	3	4
1	2	1	1	3	1	1	2	2	2	2	2	3	1	0	0	0	0	3	1	2	0	0	0	0	0	0	0	0	0	0	0	0	0	0	1	2	2	1	2	1	1	1	1	1	3	3	2	4	1
1	2	1	2	3	1	2	2	3	2	2	2	2	1	0	1	1	0	0	0	0	1	1	0	0	0	1	0	0	0	0	0	0	0	0	2	2	2	2	3	2	2	2	2	3	2	4	1	2	3
1	1	3	2	5	2	4	4	3	2	2	1	3	1	0	0	1	1	2	1	0	0	1	0	0	0	0	0	0	0	0	0	0	0	0	3	4	2	3	1	1	1	1	1	3	2	4	1	3	4
1	2	3	2	3	1	4	3	3	2	2	2	4	2	1	1	3	2	2	1	1	1	2	1	1	1	1	2	1	0	0	1	0	0	0	4	3	2	4	4	4	4	3	2	4	3	4	3	4	4
1	1	1	2	4	5	1	1	3	2	2	1	4	1	0	0	0	0	1	2	0	0	0	0	0	0	0	0	0	1	0	0	0	0	0	2	2	1	2	2	1	1	1	1	1	3	4	2	3	4
4	1	1	2	5	6	1	4	3	1	2	1	2	1	0	0	0	0	1	1	1	1	0	0	0	0	0	0	1	0	0	0	0	0	0	2	2	1	2	1	1	1	1	1	1	2	4	1	4	4
1	1	3	2	4	4	4	3	3	2	2	1	3	1	0	0	1	0	1	1	0	1	0	0	0	0	0	0	1	0	0	0	0	0	0	3	3	1	3	1	1	1	1	1	2	3	4	3	3	4
1	1	2	2	5	2	2	4	3	2	2	2	3	1	0	0	0	0	0	0	0	0	0	0	0	0	0	0	0	0	0	0	0	0	0	3	2	2	2	1	2	1	1	1	1	3	4	2	3	4
4	2	1	2	5	6	1	3	2	2	2	2	4	1	0	0	0	0	0	0	0	0	0	0	0	0	0	0	0	0	0	0	0	0	0	2	2	1	2	2	3	3	3	1	3	2	4	2	2	4
5	2	2	2	5	6	1	4	3	2	2	2	3	1	0	1	1	1	1	1	1	0	0	0	0	0	1	0	1	0	0	0	0	0	0	2	1	1	1	1	2	1	1	1	1	3	4	1	2	4
1	2	2	2	3	1	3	3	2	2	2	1	3	2	0	0	1	1	1	1	2	0	0	0	1	0	0	0	0	0	0	0	0	0	0	2	2	1	1	1	1	1	1	1	3	2	4	1	4	4
1	1	3	2	1	5	4	2	2	2	2	1	1	1	0	0	1	0	1	1	1	1	0	0	1	0	0	0	0	0	1	0	0	0	0	2	2	1	3	2	1	1	1	1	2	3	4	2	2	4
4	2	4	2	5	2	5	4	3	1	2	1	2	1	0	0	0	0	0	1	1	0	0	0	1	0	0	0	0	0	0	0	0	0	0	2	1	1	2	1	1	2	1	1	5	3	4	1	3	4
1	1	1	2	3	7	1	2	2	2	1	1	4	1	0	0	0	0	0	0	0	2	0	0	0	0	0	0	0	0	0	0	0	0	0	3	2	1	2	1	1	1	1	1	1	2	4	1	3	4
1	1	2	1	3	7	2	3	3	2	1	1	3	1	0	1	2	1	0	3	1	1	0	0	0	0	0	0	1	0	0	0	0	0	0	3	3	1	3	4	2	2	1	1	5	3	1	1	3	1
6	2	2	2	4	4	1	2	3	1	2	1	2	1	2	0	1	0	0	0	0	0	0	0	0	0	0	0	0	0	0	0	0	0	0	3	2	3	3	1	3	2	1	1	1	4	4	2	4	4
6	1	2	2	5	2	2	3	3	2	2	1	4	1	0	0	0	0	0	0	0	0	0	0	0	0	0	0	0	0	0	0	0	0	0	2	1	2	2	1	1	1	1	1	1	4	4	4	4	4
6	2	1	2	4	3	1	2	2	2	2	1	3	1	0	0	1	1	1	1	1	2	2	0	1	1	1	0	0	0	0	0	0	0	0	3	2	2	2	1	3	3	1	1	4	4	4	4	4	4
1	1	3	2	3	3	4	3	2	2	2	1	2	1	0	0	0	0	0	0	0	0	0	0	0	0	0	0	0	0	0	0	0	0	0	4	2	2	2	2	2	2	2	1	1	3	4	1	4	4
1	2	3	2	3	5	3	3	3	2	2	2	3	2	0	0	0	0	0	0	0	0	0	0	0	0	0	0	0	0	0	0	0	0	0	4	4	3	3	1	1	1	1	1	1	2	4	2	2	4
1	2	1	1	4	4	1	2	2	2	2	1	3	1	0	0	0	0	0	0	0	1	0	0	0	0	0	0	0	0	0	0	0	0	0	2	1	1	2	1	1	1	1	1	3	3	3	3	4	4
2	2	1	1	4	1	1	2	1	1	1	1	2	2	0	0	1	0	0	1	1	1	0	0	1	1	0	0	0	0	1	0	0	0	0	1	1	1	1	1	1	1	1	1	1	3	1	1	3	4
1	2	1	1	3	1	2	2	1	2	2	1	4	1	0	2	1	0	0	1	0	0	0	0	0	0	0	1	0	0	0	0	0	0	0	3	4	2	2	2	3	4	2	1	5	2	4	2	4	4
1	2	4	2	4	7	3	4	3	1	2	1	3	2	0	0	0	0	0	0	0	0	0	0	0	0	0	0	0	0	0	0	0	0	0	2	2	1	2	1	1	1	1	1	1	3	4	4	4	4
1	2	2	2	2	7	3	1	3	2	2	1	3	1	0	0	1	0	0	1	1	1	0	0	0	0	0	0	0	0	0	0	0	0	0	2	1	1	2	1	1	1	1	1	1	3	4	3	4	4
1	2	3	2	3	3	4	3	3	2	2	2	3	1	0	0	0	1	0	0	1	1	1	0	1	0	1	1	0	0	0	1	0	0	1	2	2	2	3	2	3	2	2	1	3	3	4	3	4	4
1	2	4	2	3	4	5	4	3	1	2	2	3	2	0	1	0	1	0	1	0	1	0	0	0	0	0	0	0	0	0	0	0	0	0	3	2	1	3	1	2	2	2	1	1	3	4	1	4	4
6	2	1	2	4	4	1	2	3	1	2	1	3	2	0	2	1	1	0	1	0	0	0	0	1	1	0	0	1	0	0	1	0	0	0	3	3	3	3	2	2	2	1	1	3	3	4	1	3	3
1	2	2	1	3	1	2	2	2	2	2	1	2	1	0	0	0	0	0	0	0	0	0	0	0	0	0	0	0	0	0	0	0	0	0	2	1	1	1	1	1	1	1	1	1	2	4	2	3	1
1	1	1	2	4	4	1	1	2	2	2	1	1	1	0	0	0	0	0	0	0	0	0	0	0	0	0	0	0	0	0	0	0	0	0	2	1	1	2	1	1	1	1	1	1	3	4	2	4	4
4	2	1	2	3	1	2	3	2	1	2	1	3	2	0	0	0	0	0	0	0	0	0	0	0	0	0	0	0	0	0	0	0	0	0	3	2	1	3	1	1	1	1	1	1	3	3	2	4	4
1	2	2	2	3	1	3	3	2	2	2	1	3	1	0	1	1	1	1	1	1	1	0	0	1	0	1	0	1	0	0	0	0	0	0	2	1	3	2	2	2	1	1	1	3	3	4	4	4	4
4	1	2	2	5	2	3	4	3	1	2	1	3	2	0	0	2	0	0	0	0	0	0	0	0	0	0	0	0	0	0	0	0	0	0	2	2	2	3	1	1	1	1	1	5	4	4	1	4	4
1	2	3	2	4	1	5	4	3	1	2	1	3	1	0	0	0	0	0	0	0	0	0	0	0	0	0	0	0	0	0	0	0	0	0	2	1	1	3	1	1	1	1	1	1	4	4	2	4	4
1	2	2	1	2	1	2	2	3	1	1	1	2	1	0	0	0	0	0	0	0	0	0	0	0	0	0	0	0	0	0	0	0	0	0	2	1	2	2	1	2	1	1	1	1	4	4	1	4	4
1	2	3	2	5	2	3	4	3	2	2	2	3	1	0	0	0	0	0	1	1	0	0	0	1	0	0	0	0	0	0	0	0	0	0	3	2	1	2	1	1	1	1	1	2	2	4	2	3	4
1	2	3	2	5	2	2	4	3	2	2	1	3	2	0	0	0	0	0	0	0	0	0	0	0	0	0	0	0	0	0	0	0	0	0	3	2	2	3	2	2	2	1	1	1	3	4	3	4	4
1	1	2	2	5	2	1	3	3	2	2	2	2	1	0	0	0	0	0	0	0	0	0	0	0	0	0	0	0	0	0	0	0	0	0	2	4	1	3	1	1	1	1	1	1	2	4	2	3	4
2	2	1	1	3	1	4	2	1	2	1	1	2	1	0	0	1	1	1	1	1	1	1	0	0	1	0	0	0	0	0	0	0	0	0	3	2	1	2	1	1	1	1	1	2	2	1	1	4	1
4	2	2	2	4	5	2	3	3	2	2	1	3	2	0	0	0	0	0	0	0	0	0	0	0	0	0	0	0	0	0	0	0	0	0	3	2	1	2	1	1	1	1	1	1	2	4	4	4	4
1	2	2	2	3	1	3	3	3	1	2	1	4	1	0	0	0	0	0	0	0	0	0	0	0	0	0	0	0	0	0	0	0	0	0	2	1	1	2	1	1	1	1	1	1	2	4	4	4	4
1	2	2	2	3	4	2	2	2	2	2	1	4	1	0	0	1	0	0	0	1	0	0	0	0	0	0	0	0	0	0	0	0	0	0	3	2	2	2	2	2	1	1	1	1	2	4	3	4	4
4	2	2	2	5	2	2	4	3	1	2	2	4	2	0	1	2	0	1	1	1	0	1	0	0	0	0	0	1	1	0	0	0	0	0	2	1	1	2	2	3	3	1	1	3	4	4	3	4	3
1	2	2	2	3	1	3	3	3	2	1	1	4	1	2	3	3	3	3	3	2	0	0	0	0	0	0	0	0	0	0	0	0	0	0	3	4	2	1	3	3	3	2	3	3	4	3	2	4	1
3	2	2	2	3	1	3	3	2	2	2	1	2	2	0	2	2	1	0	2	2	0	0	0	2	0	0	0	0	0	0	0	0	0	0	4	3	2	3	4	3	4	2	1	3	3	4	3	3	3
1	2	1	1	2	1	1	2	2	2	2	2	4	1	0	0	1	3	3	1	1	3	3	1	3	3	1	3	2	2	2	2	2	0	0	4	3	4	4	4	2	2	1	1	5	2	4	1	2	1
4	2	1	2	5	6	1	1	3	1	2	1	1	1	0	0	0	0	0	0	0	0	0	0	0	0	0	0	0	0	0	0	0	0	0	1	1	1	1	4	2	1	1	1	2	1	4	1	2	3
1	2	1	2	4	4	1	2	2	2	2	1	4	1	0	0	0	0	0	0	0	0	0	0	0	0	0	0	0	0	0	0	0	0	0	1	1	2	1	1	2	2	2	1	1	4	4	4	4	4
1	2	2	2	4	1	3	3	2	1	2	1	3	1	0	0	0	0	0	0	0	0	0	0	0	0	0	0	0	0	0	0	0	0	0	3	4	2	2	2	2	2	2	2	1	4	4	4	4	4
1	2	3	2	5	2	4	4	3	2	2	1	3	2	0	0	1	0	0	0	0	0	0	0	0	0	0	0	0	0	0	0	0	0	0	3	2	1	3	1	1	1	1	1	1	4	4	2	3	4
6	2	1	2	4	3	1	3	3	2	2	1	3	1	0	1	0	1	0	1	1	1	0	0	1	0	0	0	0	0	0	0	0	0	0	3	2	1	3	2	2	2	2	1	2	3	4	1	4	4
1	1	4	2	5	2	3	4	3	2	2	1	2	1	0	0	0	0	0	0	0	0	0	0	0	0	0	0	0	0	0	0	0	0	0	2	1	1	2	1	1	1	1	1	1	3	4	3	4	4
1	2	2	1	3	5	2	2	2	2	2	1	3	2	0	0	0	0	0	1	1	0	0	0	1	0	0	0	0	1	0	0	0	0	0	1	2	1	1	1	1	1	1	1	3	4	1	1	4	1
4	1	1	1	3	4	2	2	2	2	1	1	2	1	0	1	1	1	0	1	1	1	0	0	0	0	0	0	0	0	0	0	0	0	0	4	3	2	3	4	4	4	1	1	5	3	1	2	4	4
2	1	2	2	4	5	2	2	3	2	2	1	2	1	0	0	0	0	0	0	0	0	0	0	0	0	0	0	0	0	0	0	0	0	0	3	4	1	2	1	1	1	1	1	1	4	4	4	4	4
1	1	1	2	4	5	1	2	2	2	2	1	3	1	0	0	1	0	1	1	0	1	1	0	0	0	0	0	0	0	0	0	0	0	0	3	3	2	1	1	1	1	1	1	1	4	4	3	4	4
4	2	1	2	3	1	2	2	3	2	2	1	3	2	0	1	2	2	0	0	1	1	0	0	0	1	0	0	0	0	0	0	0	0	0	1	3	1	2	1	1	2	1	1	1	3	4	2	4	4
1	2	1	1	3	1	1	2	2	2	2	1	4	2	0	0	1	1	0	0	1	0	1	0	1	0	1	0	0	0	0	0	0	0	0	4	3	1	3	2	1	2	1	1	2	3	4	1	3	4
1	2	1	2	3	1	2	2	3	2	2	1	4	1	0	0	2	1	1	0	0	1	0	0	1	0	0	0	0	0	0	0	0	0	0	2	3	3	2	2	2	2	1	1	3	2	4	2	3	4
1	2	1	2	3	1	2	2	1	2	2	1	4	1	0	0	0	0	0	0	0	0	0	0	0	0	0	0	0	0	0	0	0	0	0	3	1	2	2	2	1	1	1	1	5	4	4	4	4	4
1	2	4	2	3	1	2	2	3	1	1	1	3	2	0	0	0	0	0	0	0	0	0	0	0	0	0	0	0	0	0	0	0	0	0	2	1	1	2	1	1	1	1	1	1	4	4	4	4	4
1	2	2	2	3	5	2	2	2	1	2	1	3	1	0	0	1	0	0	0	0	1	0	0	0	0	1	0	0	0	0	0	0	0	0	2	3	1	2	1	3	1	1	1	1	4	4	4	4	4
1	2	3	2	4	1	4	3	3	2	2	1	2	1	0	0	0	0	0	0	0	0	0	0	0	0	0	0	0	0	0	0	0	0	0	2	1	1	2	1	1	1	1	1	1	3	4	4	4	4
1	1	4	2	2	7	5	3	3	1	2	1	1	1	0	0	0	0	0	0	0	0	0	0	0	0	0	0	0	0	0	0	0	0	0	2	1	1	1	1	1	1	1	1	1	3	4	4	4	4
1	1	3	2	5	2	3	4	2	2	2	1	4	1	1	3	3	3	3	3	3	0	0	0	0	0	0	0	2	0	0	0	0	0	0	5	4	3	4	1	3	3	1	1	1	4	4	2	4	4
1	2	2	2	5	2	2	3	3	2	2	1	3	1	0	0	0	0	0	0	0	0	0	0	0	0	0	0	0	0	0	0	0	0	0	2	1	1	2	1	1	1	1	1	1	3	4	2	4	4
1	2	2	2	3	1	3	2	3	2	2	1	2	2	2	0	0	0	0	0	1	0	0	0	0	0	0	0	0	0	0	0	0	0	0	2	1	2	2	1	1	1	1	1	1	3	4	1	4	4
1	2	2	2	3	1	3	3	2	2	2	1	2	1	0	0	0	0	0	0	0	0	0	0	0	0	0	0	0	0	0	0	0	0	0	2	4	1	2	1	2	2	2	1	1	3	4	1	3	4
5	1	2	2	4	6	2	3	3	2	2	1	3	1	1	1	2	1	1	3	1	0	0	0	0	0	0	0	1	1	0	0	0	0	0	2	4	3	3	3	3	2	2	1	3	3	4	3	3	4
1	2	1	2	3	1	2	2	3	2	2	2	3	1	0	0	0	0	0	0	0	0	0	0	0	0	0	0	0	0	0	0	0	0	0	1	2	3	2	1	1	1	1	1	1	3	4	2	4	4
1	1	2	2	5	2	1	3	3	2	2	2	4	1	0	0	0	1	1	1	1	2	1	0	1	0	0	0	0	0	0	0	0	0	0	4	2	2	3	2	2	1	1	1	3	3	4	2	4	4
1	2	1	1	3	1	1	2	2	2	1	1	3	1	0	0	0	0	0	0	0	0	0	0	0	0	0	0	0	0	0	0	0	0	0	2	2	1	2	1	1	1	1	1	1	4	1	4	4	1
1	2	2	2	5	2	3	4	2	2	2	1	3	2	0	0	0	1	1	0	1	0	0	0	0	0	0	0	2	1	2	2	1	0	0	3	2	2	2	2	1	1	1	1	2	3	4	1	1	4
1	1	2	2	5	6	1	3	2	2	2	1	2	1	0	0	0	0	0	0	0	0	0	0	0	0	0	0	0	0	0	0	0	0	0	2	2	1	2	1	1	1	1	1	1	3	4	1	4	4
4	2	2	2	5	6	1	3	3	1	2	1	3	2	0	1	0	1	1	0	0	1	0	0	0	0	0	0	0	0	0	0	0	0	0	2	2	1	2	1	2	1	2	1	1	3	4	3	3	4
1	1	4	2	3	5	4	3	3	2	2	2	2	1	0	0	0	1	1	1	2	0	0	0	0	0	0	1	1	1	3	3	2	0	0	4	3	4	3	2	1	5	1	1	5	2	4	1	2	4
1	2	3	2	4	1	4	4	3	2	2	2	4	2	0	0	1	0	0	0	0	1	0	0	0	1	0	0	1	0	0	0	0	0	0	4	3	2	3	2	3	4	1	5	3	3	4	3	4	3
1	1	3	2	3	5	1	1	3	2	2	2	3	2	0	1	3	1	1	1	1	1	1	1	1	1	1	1	1	1	1	1	1	0	0	3	2	1	3	1	3	2	1	1	3	3	4	2	4	4
1	1	4	2	3	2	5	4	2	2	2	2	3	1	0	1	1	1	1	0	1	1	0	0	1	1	1	1	1	1	1	1	1	0	1	3	3	5	2	2	3	5	2	1	5	3	4	1	2	4
2	2	2	1	3	1	3	3	2	2	2	1	2	2	0	2	3	3	3	3	3	3	3	1	1	3	3	3	3	3	3	3	2	2	2	5	4	5	3	5	4	5	4	1	5	1	4	1	2	4
1	2	3	2	3	1	5	3	3	2	2	1	3	2	1	0	2	2	3	1	0	1	0	0	0	0	0	0	1	1	1	0	0	0	0	3	3	1	2	2	1	1	1	1	3	3	4	1	2	4
1	2	2	2	3	1	3	3	3	2	2	2	4	1	0	0	1	1	0	0	1	1	0	0	0	0	0	0	0	0	0	0	0	0	0	3	2	1	2	1	2	1	1	1	1	2	4	1	3	4
1	2	1	1	3	1	1	2	2	2	1	2	4	1	1	2	3	2	2	1	3	1	1	0	1	1	1	2	2	1	1	1	1	0	1	4	3	3	3	2	2	2	2	1	3	2	1	1	2	4
1	1	2	2	5	2	1	3	1	2	2	2	4	1	0	0	3	1	2	1	0	1	1	0	0	0	1	0	1	0	0	1	0	0	0	2	2	2	2	3	3	2	2	1	2	2	4	2	2	3
1	2	1	1	3	1	1	2	2	2	2	2	3	1	2	2	3	3	3	0	3	1	0	0	0	1	3	1	3	3	3	3	3	1	1	4	4	5	3	5	2	2	2	1	4	2	4	1	3	1
6	2	2	2	3	1	3	3	2	2	2	1	3	1	0	1	1	1	2	1	2	1	0	0	1	1	0	1	0	1	1	0	1	0	0	3	4	3	2	3	3	2	2	2	3	2	4	2	1	1
1	2	1	1	3	1	1	2	3	1	1	2	4	1	0	0	1	0	0	0	2	1	1	1	0	1	1	1	1	0	2	2	1	0	1	3	3	2	3	3	2	3	2	1	5	2	1	1	2	3
6	2	2	2	3	1	2	3	2	2	2	2	4	1	0	0	0	0	0	0	0	0	0	0	0	0	0	0	0	0	0	0	0	0	0	1	5	2	3	2	2	2	1	1	5	3	4	4	4	4
1	2	2	2	3	1	2	2	2	2	2	1	3	1	0	1	1	1	1	1	1	1	0	0	0	1	0	0	1	1	1	1	0	0	0	2	2	1	2	1	1	1	1	1	1	2	4	4	4	4
1	2	2	2	3	1	3	3	3	2	2	1	3	1	0	1	1	1	1	1	1	0	0	0	1	0	0	0	1	0	0	0	0	0	0	3	2	2	2	4	5	4	4	1	5	2	4	4	4	3
1	2	3	2	2	1	4	3	1	2	2	1	2	2	0	1	1	2	1	0	1	0	0	0	0	0	0	0	0	0	0	0	0	0	0	2	1	2	2	2	3	2	4	2	5	2	4	4	4	4
1	1	2	2	3	7	1	2	3	2	1	2	3	2	0	1	1	0	1	0	1	0	0	0	1	0	0	0	0	0	0	0	0	0	0	2	2	1	2	1	1	1	1	1	1	3	4	1	4	4
4	1	4	2	3	4	5	4	2	2	2	1	2	1	0	1	1	1	1	1	1	1	0	0	0	0	1	1	1	1	0	0	0	0	0	3	2	1	2	2	3	2	1	1	1	4	4	1	2	4
1	2	1	2	3	1	1	2	3	1	2	1	3	2	0	0	0	0	0	0	0	0	0	0	2	0	0	0	1	0	0	0	0	0	0	4	4	3	2	2	2	2	1	1	3	3	4	1	3	4
1	2	2	2	2	1	3	3	2	2	2	2	3	1	0	1	1	1	1	1	1	0	0	1	1	0	1	1	0	0	0	1	1	0	0	3	2	3	3	2	4	3	2	1	5	2	4	1	4	4
1	2	2	2	3	1	3	2	3	2	2	1	3	1	0	0	0	1	0	1	1	0	0	0	0	0	0	1	1	0	0	0	0	0	0	3	2	2	2	1	4	3	1	1	1	3	4	2	3	4
1	2	1	2	3	1	2	2	2	2	2	1	3	1	0	1	1	1	1	1	1	1	1	1	1	1	1	1	1	1	1	1	1	1	1	3	3	3	3	3	3	3	3	3	3	2	4	1	3	4
1	1	2	2	3	4	2	2	3	2	2	1	3	1	1	0	1	3	3	3	1	0	0	0	1	1	0	0	1	1	1	0	0	0	0	4	4	3	3	2	2	2	1	1	3	2	4	1	2	4
1	2	1	2	3	1	2	2	3	2	2	1	4	2	1	2	2	2	2	2	2	2	1	1	3	2	2	2	2	1	2	1	1	0	0	4	4	3	3	4	5	4	4	1	4	2	4	1	2	4
6	2	2	2	3	1	2	3	2	2	2	1	4	2	0	2	2	1	1	1	2	1	1	0	1	1	1	1	1	1	1	1	1	0	0	3	3	3	2	3	2	4	2	1	3	2	4	3	3	4
6	2	3	2	3	4	3	3	2	2	2	2	4	2	0	1	1	1	1	1	1	1	1	1	1	0	1	1	1	0	1	1	1	0	0	3	3	2	3	3	3	3	2	1	3	3	4	3	3	3
6	2	1	2	3	1	2	2	2	2	2	1	3	1	0	1	1	1	0	0	2	1	0	0	0	0	0	0	1	1	1	0	1	0	0	3	4	3	3	3	4	3	2	1	3	3	4	1	2	4
1	2	2	2	3	1	3	3	3	2	2	2	4	1	1	1	2	2	2	2	2	1	1	1	1	1	1	1	1	1	1	1	1	0	0	5	3	4	3	4	4	4	4	2	5	3	4	2	3	3
1	2	2	2	3	1	2	3	2	2	2	2	4	1	1	1	1	2	2	2	2	1	0	0	1	1	0	0	1	1	1	1	1	1	1	1	1	4	1	2	3	2	2	1	3	2	4	2	2	3
1	2	1	1	3	1	1	2	1	1	1	2	4	1	0	1	1	1	1	1	1	1	1	0	1	0	0	0	0	0	0	0	0	0	0	1	2	3	1	3	3	3	2	1	1	2	1	2	3	1
6	2	2	2	3	1	2	3	3	2	2	2	3	2	0	0	1	1	2	1	1	1	1	1	1	1	1	1	1	1	1	1	1	1	1	3	3	1	3	4	4	3	2	1	3	2	4	2	3	2
1	2	1	1	3	1	1	2	3	2	2	1	2	1	0	0	0	0	0	0	0	0	0	0	0	0	0	0	0	0	0	0	0	0	0	2	3	2	2	2	2	2	2	1	2	2	4	1	2	4
1	2	4	2	3	3	5	3	2	2	2	2	2	1	0	0	1	0	0	1	1	0	0	0	1	0	0	0	0	0	0	0	1	0	0	3	2	2	3	2	3	1	1	1	5	1	4	1	2	3
1	2	2	2	5	2	1	3	2	2	2	2	4	1	1	1	2	2	2	1	2	2	2	1	1	2	1	2	2	1	1	1	1	0	0	4	3	2	3	3	3	3	4	1	4	2	4	1	3	4
1	2	3	2	5	2	4	3	3	1	2	1	2	2	0	1	1	1	1	1	1	1	0	0	1	0	1	0	0	1	1	1	1	0	0	2	1	1	2	1	1	1	1	1	3	2	4	1	2	4
6	2	1	1	3	1	1	2	1	2	1	1	4	1	0	1	1	1	1	1	1	0	1	0	3	1	0	1	1	1	2	1	1	0	0	1	1	3	1	1	1	1	2	1	3	2	4	1	3	4
2	2	1	1	2	1	1	2	2	2	1	1	2	1	0	1	1	1	1	1	1	1	0	0	0	0	0	0	0	0	0	0	0	0	0	2	1	2	2	5	2	3	1	1	3	2	1	1	4	3
1	2	2	2	5	2	2	3	3	1	2	2	3	1	0	0	1	1	1	1	1	1	0	0	0	1	1	1	1	1	1	1	1	1	1	4	3	3	3	3	4	4	3	1	3	2	4	1	2	3
2	1	2	1	5	2	1	3	2	2	1	1	3	1	0	0	1	1	1	0	1	0	0	0	0	0	0	0	0	0	0	0	0	0	0	3	2	3	2	3	3	3	2	1	1	2	4	1	3	1
2	2	1	1	3	1	1	2	1	2	1	1	3	2	0	1	0	2	1	0	1	0	0	1	1	1	0	1	1	0	1	1	1	0	1	3	3	1	2	1	1	1	1	1	3	3	1	1	2	1
1	2	1	2	2	1	1	2	3	2	2	2	4	1	0	1	1	1	1	1	1	0	0	0	0	0	0	0	0	0	0	0	0	0	0	3	4	2	2	4	3	3	3	2	3	2	4	1	2	4
1	2	1	1	2	1	1	2	1	2	1	1	3	1	1	1	1	2	1	1	1	2	1	0	0	0	0	1	1	0	0	0	0	0	0	3	3	3	3	3	3	3	3	2	3	2	1	1	2	1
1	1	1	1	3	1	2	2	2	2	1	2	4	1	0	1	1	1	1	1	1	1	1	1	1	1	1	1	1	1	1	1	1	1	1	4	3	3	3	3	4	2	2	2	3	2	1	1	2	1
1	2	2	1	5	2	1	3	2	2	2	2	3	1	0	0	0	1	0	1	2	0	1	0	1	0	1	0	1	2	1	1	0	0	0	4	2	3	3	2	1	1	1	1	1	2	1	1	2	1
4	2	4	2	5	2	5	4	3	1	2	1	1	1	0	0	0	0	0	0	1	2	0	0	0	0	0	0	1	0	0	1	0	0	0	4	4	1	3	1	3	1	1	1	2	2	4	2	2	4
6	2	2	2	3	1	3	3	2	2	2	2	4	1	0	1	1	1	1	1	3	1	1	1	1	1	2	2	1	1	1	1	1	0	0	2	2	3	3	2	2	2	2	1	2	4	4	1	4	3
6	2	2	2	3	1	2	2	2	2	2	1	1	1	1	3	3	3	3	3	3	0	0	0	3	1	1	1	3	3	0	1	1	0	1	5	5	5	4	5	5	5	4	1	4	2	4	1	4	3
2	2	2	2	3	1	2	3	3	2	2	2	3	1	0	0	0	1	0	0	0	1	0	0	1	0	0	0	0	0	0	0	0	0	0	2	2	2	2	2	2	2	1	1	3	2	4	1	2	3
6	2	2	2	4	4	2	3	3	1	2	2	3	2	0	0	1	1	0	0	0	0	0	0	1	0	1	0	1	1	2	1	2	0	1	2	2	5	2	1	1	1	1	1	2	2	4	1	2	4
1	1	2	2	3	1	3	3	3	2	1	2	3	1	0	0	1	1	1	1	0	1	1	0	2	0	0	1	1	1	1	1	1	0	0	4	3	1	3	4	3	4	2	4	5	2	4	2	3	3
6	2	2	2	3	1	2	2	3	2	2	2	3	1	0	1	3	1	1	1	1	1	0	0	1	1	0	1	1	1	1	0	1	0	1	4	4	3	3	2	3	2	1	1	5	2	4	2	4	2
1	1	2	2	3	1	2	3	3	2	2	1	3	1	0	0	1	1	1	1	0	1	1	0	1	0	0	0	1	0	0	0	1	0	0	3	3	3	3	2	3	3	2	1	3	1	4	2	3	3
6	2	2	1	2	1	2	2	2	2	2	1	4	2	0	0	1	1	0	1	2	0	0	0	1	0	1	1	0	1	2	2	1	0	1	3	4	2	2	3	1	1	1	1	3	3	4	1	3	1
1	2	2	2	3	1	2	2	2	2	2	2	3	2	0	1	1	1	1	1	1	1	0	0	1	1	0	1	1	1	1	1	1	1	0	3	4	4	3	4	5	4	3	1	5	2	4	1	2	3
1	2	3	2	3	5	4	3	3	2	2	1	3	2	0	0	2	1	2	2	2	2	1	1	1	0	1	0	1	0	1	1	0	0	0	2	2	2	3	2	2	2	3	1	3	2	4	1	2	4
2	2	1	2	4	2	1	2	3	2	2	1	3	2	0	0	0	0	0	0	2	2	0	0	0	0	0	0	0	0	0	0	0	0	0	3	3	3	3	3	3	3	4	2	3	2	1	1	2	4
6	2	2	1	3	1	3	3	2	2	1	2	2	1	0	0	0	0	1	0	1	0	0	0	0	0	1	0	1	1	1	1	0	0	0	1	1	4	1	1	1	1	1	1	1	2	1	1	2	3
1	1	1	1	2	1	1	1	1	1	1	1	2	1	0	0	0	0	0	0	0	0	0	0	0	0	0	0	0	0	0	0	0	0	0	3	2	1	3	1	1	1	1	1	3	2	1	1	2	1
1	2	2	2	3	1	3	3	3	2	2	2	4	1	0	1	2	2	2	1	2	1	3	2	1	3	3	1	0	0	1	1	1	0	2	4	2	5	2	2	5	2	1	1	4	3	4	1	1	4
6	2	1	2	3	1	2	3	3	2	2	1	3	2	0	1	1	1	1	1	1	1	1	0	1	0	0	1	0	1	0	1	1	1	1	1	2	1	1	3	2	2	2	1	3	1	4	2	2	3
1	2	1	2	3	1	2	2	2	2	2	1	3	2	0	1	1	1	1	1	1	1	1	1	1	0	1	0	0	1	1	1	1	0	0	1	3	2	2	2	2	2	2	1	5	3	4	1	4	4
2	2	2	2	3	1	3	3	1	1	1	1	3	1	0	0	1	0	0	1	0	0	0	0	0	1	0	0	0	0	0	0	0	0	0	2	1	1	3	1	1	1	1	1	1	3	4	2	3	3
1	1	3	2	5	2	4	4	3	2	2	2	4	2	0	0	1	1	2	1	2	0	0	0	0	0	0	0	2	2	0	0	1	0	0	1	3	3	3	3	3	3	2	1	2	2	4	2	2	4
6	2	2	2	3	7	3	3	2	2	2	2	3	1	0	0	0	1	0	0	0	0	0	0	0	0	0	0	0	0	0	0	0	0	0	2	2	1	2	1	2	1	1	1	2	2	4	2	4	3
1	2	1	1	4	3	1	2	2	2	1	1	3	1	0	1	1	1	2	1	1	1	0	0	1	0	0	1	0	1	0	0	0	0	0	2	2	2	2	2	2	3	1	1	5	3	1	1	3	3
1	1	2	2	5	2	1	3	3	2	2	2	2	1	0	0	3	1	1	1	0	0	0	0	0	0	0	0	0	0	0	0	1	0	0	4	3	3	3	2	2	2	2	1	2	2	4	1	3	4
1	2	1	1	4	4	1	2	2	1	1	1	2	1	0	0	0	0	1	1	0	0	0	0	1	0	0	0	0	0	0	0	0	0	0	2	2	1	2	2	3	2	2	1	5	2	1	1	3	4
1	2	1	1	3	1	1	2	2	2	1	2	2	1	0	1	1	1	1	0	1	0	0	1	2	1	1	1	1	1	2	1	2	0	0	1	4	4	1	5	1	1	1	1	5	3	1	1	3	1
1	1	3	2	5	2	3	4	3	2	2	2	4	1	0	1	2	1	1	1	1	0	0	0	0	0	0	0	1	2	1	1	1	0	0	1	2	1	2	3	3	3	2	1	3	2	4	2	2	4
6	2	1	2	2	1	1	2	2	1	2	1	3	2	0	0	1	1	0	0	1	0	0	0	0	1	0	1	1	0	0	1	0	0	0	4	3	3	3	2	3	3	3	1	5	2	4	1	3	4
1	2	3	2	3	1	4	3	2	2	2	1	2	1	0	0	0	0	0	0	0	0	0	1	0	0	1	0	0	0	0	0	0	0	0	3	3	1	3	2	2	2	1	1	3	1	4	1	2	4
1	2	1	1	3	1	1	2	1	2	1	2	4	1	0	0	1	1	1	0	1	1	0	0	1	1	1	1	0	0	0	1	0	0	0	2	4	2	2	1	2	2	1	1	3	2	1	1	3	1
1	2	1	2	4	1	1	2	2	2	1	1	3	1	1	1	1	1	1	1	1	1	1	1	1	1	1	1	1	1	1	1	1	1	1	3	3	2	3	2	2	4	3	1	5	3	1	1	3	2
1	2	1	1	3	1	2	2	2	2	1	1	3	1	0	1	1	1	0	1	1	1	0	0	1	0	0	0	1	0	0	0	0	0	0	2	4	1	2	1	1	1	1	1	1	2	3	1	3	1
4	2	2	3	4	1	3	3	3	2	2	2	2	2	0	0	1	0	0	1	1	1	1	0	1	0	0	0	0	0	0	0	1	0	1	3	3	2	3	1	1	2	1	1	5	2	4	1	3	1
1	1	2	3	5	5	2	3	3	2	1	1	2	2	0	0	0	0	0	1	1	0	0	0	0	0	0	0	1	1	1	1	1	0	1	2	2	2	2	2	2	3	2	1	2	2	1	1	3	1
1	2	1	2	3	1	1	2	3	2	2	1	3	1	0	1	1	1	1	1	1	1	0	0	1	0	0	0	1	0	0	0	0	0	0	3	3	2	2	2	2	1	1	1	3	2	4	1	4	4
1	1	2	2	3	4	3	3	3	2	2	2	3	1	0	1	1	1	1	1	0	0	0	0	1	0	0	1	0	1	1	0	0	0	0	4	2	2	3	2	1	2	1	1	1	3	4	1	4	4
6	2	4	2	1	5	5	3	3	2	2	2	2	1	0	1	2	1	1	1	1	0	1	0	0	0	1	1	1	1	0	0	0	0	0	3	2	3	3	2	4	2	4	1	3	3	4	1	3	4
5	2	2	2	3	5	3	3	3	2	2	1	3	1	0	1	2	2	1	1	0	0	1	0	1	1	0	1	2	3	2	2	2	1	1	1	4	4	1	2	2	2	2	2	2	3	4	2	3	4
1	2	2	2	3	7	3	3	3	1	2	1	3	1	0	1	0	2	1	0	1	0	0	0	0	0	0	1	1	0	0	1	0	0	0	4	2	2	3	3	1	1	1	1	2	3	4	2	2	4
1	2	1	2	2	1	2	2	3	2	2	2	4	2	0	0	1	1	1	0	1	0	0	0	0	0	0	0	0	0	1	1	1	0	1	4	3	2	3	4	4	4	2	2	3	3	4	1	4	3
2	2	1	1	2	1	2	2	2	1	1	1	3	1	0	1	0	1	0	0	1	1	0	0	1	0	1	0	1	0	0	0	1	0	0	4	4	2	3	4	4	4	2	3	5	2	1	2	3	1
4	2	2	2	5	6	2	3	3	1	2	2	3	1	1	3	3	3	3	2	3	0	0	0	1	0	0	0	0	1	1	2	0	0	0	4	3	4	2	4	3	2	1	1	5	3	4	1	3	4
1	2	3	2	4	6	4	4	2	2	2	2	3	2	0	0	0	0	0	0	0	1	1	0	0	0	1	0	0	0	1	1	0	0	0	4	3	1	3	4	4	3	1	1	3	2	4	3	4	2
1	2	2	1	4	5	2	1	2	2	1	2	3	1	0	2	2	1	1	1	1	1	1	1	1	1	0	0	1	0	0	1	0	0	0	1	2	1	2	2	1	1	1	1	2	2	1	3	3	1
4	2	3	2	4	1	3	3	2	2	2	1	2	1	0	1	3	1	1	3	2	1	0	1	1	1	1	1	1	1	1	1	1	0	1	4	4	3	3	3	4	4	4	2	5	3	4	1	3	2
1	2	1	1	2	1	1	2	2	2	1	2	3	1	0	1	1	1	1	2	2	2	1	0	1	0	0	0	1	0	1	1	2	0	1	2	2	2	2	4	3	3	2	1	5	2	4	2	3	1
4	2	2	2	3	4	3	3	3	2	2	1	2	1	0	2	1	0	1	1	1	0	0	0	0	0	1	0	0	0	1	0	1	0	0	3	2	1	3	1	1	2	2	1	3	2	4	2	2	3
1	1	2	2	5	6	1	3	3	2	2	2	2	1	0	0	0	0	0	2	1	0	0	0	0	0	0	0	1	1	1	1	1	0	1	3	3	3	3	2	2	2	2	1	2	2	4	1	2	3
1	2	2	2	3	1	3	3	3	2	2	1	2	2	0	1	1	1	0	1	1	0	0	0	0	0	0	0	0	0	0	0	0	0	0	3	2	1	2	3	3	3	3	1	1	2	4	2	2	4
1	1	2	2	5	2	2	3	3	2	2	2	2	1	0	1	1	0	1	1	1	0	0	0	1	0	0	0	0	0	0	0	0	0	0	3	4	1	2	2	2	2	1	1	3	3	4	1	2	4
2	2	1	2	3	1	2	2	2	2	2	1	4	2	0	1	2	1	0	1	0	0	0	0	1	0	0	0	0	0	0	0	0	0	0	1	1	2	2	1	1	1	1	1	1	3	4	1	4	4
6	2	2	2	3	1	2	2	1	2	2	2	4	1	0	2	2	1	1	1	1	0	0	0	1	0	0	1	1	0	0	0	0	0	0	3	2	1	2	2	3	2	2	2	5	2	4	1	3	4
1	2	1	2	2	1	2	2	2	2	2	2	4	1	0	0	2	2	2	1	2	1	1	0	1	1	0	0	1	0	0	0	0	0	0	4	5	3	3	4	4	4	2	1	3	2	4	1	2	4
6	2	1	2	2	1	2	2	3	2	2	1	3	1	0	1	0	0	0	1	0	1	1	0	0	0	0	0	0	0	0	1	1	0	0	3	4	2	2	2	2	2	2	1	1	2	4	1	2	4
4	2	2	2	3	1	2	3	3	2	2	2	3	1	0	1	2	2	1	1	1	1	1	0	2	1	0	1	1	0	1	1	1	0	0	2	2	1	2	1	1	1	1	1	5	2	4	1	3	4
6	2	1	2	3	1	1	2	3	2	2	1	3	1	0	0	0	1	0	0	0	1	1	0	1	0	1	1	0	0	0	0	0	0	0	2	2	2	2	4	2	2	3	1	3	2	4	1	3	4
1	1	3	2	5	2	4	4	3	2	2	2	4	1	0	1	1	0	1	1	1	1	1	1	1	0	0	0	0	1	2	1	0	0	0	3	3	4	3	3	2	4	2	1	3	2	4	2	3	3
1	2	4	2	3	2	4	4	3	2	2	1	3	2	0	0	0	1	0	0	0	0	0	0	0	0	0	1	0	0	0	0	0	0	1	2	1	3	3	2	2	2	3	1	3	2	4	1	2	3
1	2	1	1	3	1	1	2	2	2	1	2	3	1	0	1	1	1	1	1	1	0	0	0	0	0	0	0	1	1	2	1	1	0	0	2	2	1	2	1	1	1	1	1	3	2	1	1	3	1
1	1	3	2	5	2	2	3	3	2	2	1	3	1	0	1	0	0	1	0	0	1	0	0	1	0	0	0	1	0	0	0	1	0	0	3	3	3	2	1	1	1	1	1	5	4	4	3	3	4
1	2	2	2	3	1	2	3	3	2	2	1	2	2	0	0	1	0	0	0	1	0	0	0	1	0	1	1	1	0	1	0	1	0	0	2	2	1	2	1	2	1	1	1	1	3	4	1	4	4
1	2	3	2	3	1	4	2	2	2	2	1	3	2	0	2	2	2	2	1	2	1	2	0	1	1	1	1	1	1	1	1	1	0	0	3	4	2	3	4	5	5	3	1	3	2	4	1	3	3
5	1	3	2	5	6	2	3	2	1	2	1	3	1	0	1	1	0	1	1	0	0	0	0	1	0	0	0	1	1	0	0	1	0	0	3	3	2	3	2	2	1	1	1	5	2	4	1	2	4
1	2	3	2	4	1	4	3	2	2	2	2	4	1	1	2	2	3	2	1	0	0	1	0	1	1	0	1	0	1	0	1	0	0	0	4	3	4	3	4	4	4	4	1	5	2	4	1	2	4
1	2	2	2	3	5	3	3	2	2	2	1	3	2	0	1	2	0	1	1	2	1	0	2	0	0	1	0	0	0	0	1	0	0	0	4	3	2	3	1	2	1	1	1	3	2	4	3	3	3
1	2	3	2	3	5	4	3	3	1	2	1	2	1	0	1	1	1	1	0	0	1	1	1	1	0	0	0	0	0	0	0	0	0	0	1	2	2	2	1	4	4	1	1	2	1	4	2	2	3
5	2	1	1	3	1	1	2	2	2	2	2	3	2	0	1	1	2	1	0	0	1	0	0	0	1	0	1	0	1	0	0	0	0	0	2	2	3	2	2	1	1	5	1	3	2	3	1	3	4
1	2	3	2	2	1	4	3	3	2	2	2	4	2	0	1	1	2	1	1	1	0	0	1	1	0	0	1	1	1	1	1	1	0	1	3	5	3	3	4	4	4	3	2	5	2	4	1	3	3
1	2	1	2	3	1	2	2	1	2	2	2	3	1	0	2	2	2	2	2	3	3	1	0	1	1	1	1	1	0	2	1	1	0	0	4	2	1	3	3	5	4	2	2	3	2	4	1	2	4
1	2	2	2	3	5	3	1	2	1	2	2	3	2	0	0	1	1	0	1	1	0	0	0	1	0	0	1	0	1	2	1	2	0	0	2	3	2	2	2	3	2	1	1	1	3	4	1	3	3
1	2	1	1	3	1	1	2	1	2	1	1	4	1	1	1	2	2	2	2	2	1	1	1	2	1	1	2	1	1	1	2	1	1	1	4	3	1	3	4	3	3	3	1	5	2	1	2	4	3
1	1	3	2	5	2	3	4	2	2	2	1	3	2	1	1	2	2	2	2	3	0	0	0	0	0	0	0	2	1	2	1	1	0	0	1	2	3	2	1	2	2	3	1	3	2	4	1	4	3
1	2	1	1	3	1	1	2	3	2	2	1	4	1	0	1	1	1	1	1	1	1	0	0	0	0	0	0	0	0	0	0	0	0	0	2	2	2	2	1	1	1	4	1	3	2	3	1	3	1
1	2	4	2	3	5	5	3	3	1	2	1	3	1	0	0	1	2	2	0	1	0	1	0	1	1	1	1	1	0	2	1	0	0	1	4	2	2	3	3	1	1	1	1	3	1	4	1	2	4
1	2	2	2	4	5	2	3	3	2	2	2	3	1	1	1	3	1	2	0	2	1	0	1	0	1	0	0	0	0	0	1	0	0	0	3	3	1	2	1	2	2	2	1	3	2	4	2	3	4
1	2	2	2	3	1	2	3	3	1	2	1	2	1	0	1	0	0	0	1	0	0	0	0	0	0	1	0	0	0	0	0	1	0	0	1	2	3	1	1	1	1	2	1	1	3	4	2	2	4
6	1	3	2	3	3	4	3	3	2	2	1	2	1	0	0	0	0	0	0	0	0	0	0	0	0	0	0	0	0	0	0	0	0	0	2	1	2	3	2	2	2	2	1	2	3	4	3	4	4
1	2	2	2	3	1	3	3	3	2	2	1	3	1	0	1	1	0	1	1	1	0	1	0	0	1	0	0	1	0	1	1	1	0	0	2	2	4	2	1	5	3	4	1	2	3	4	1	3	4
2	2	2	2	3	1	3	2	3	1	1	2	3	2	0	0	1	0	0	0	0	0	1	1	0	0	0	0	0	0	0	0	0	0	0	3	3	1	3	1	5	2	1	1	3	2	4	3	4	3
6	2	2	2	3	1	3	2	3	2	2	1	3	1	0	1	2	2	2	1	2	2	2	1	2	2	2	1	2	1	1	1	1	0	1	3	3	2	3	5	5	4	3	1	3	2	4	2	4	4
4	2	2	3	3	4	3	2	2	2	2	1	4	2	0	1	2	2	1	1	1	0	0	0	0	0	0	0	1	0	1	0	1	0	0	2	1	3	2	1	1	2	1	1	2	2	4	3	3	1
4	1	4	2	1	7	3	3	1	2	2	1	1	1	0	0	0	0	0	0	0	0	1	0	0	0	1	0	0	0	0	0	0	0	0	3	3	5	3	5	4	4	3	1	3	1	4	1	4	4
6	2	1	2	4	2	1	2	3	2	2	1	3	1	0	0	0	1	0	0	1	1	0	0	1	0	0	0	0	1	0	1	0	0	0	4	4	3	2	2	1	1	2	1	1	2	1	1	2	4
1	2	2	1	5	2	2	3	2	2	2	2	4	1	1	2	1	1	1	0	1	1	1	0	0	0	0	0	0	1	1	1	0	0	0	3	2	2	3	3	2	3	2	1	1	4	2	1	4	1
1	2	2	1	4	1	2	3	2	2	1	1	3	2	0	0	1	1	1	0	1	1	0	1	1	0	1	1	1	0	0	1	1	0	0	4	3	2	3	3	4	2	2	1	5	2	1	1	3	1
1	1	3	2	5	2	4	4	3	2	2	1	3	2	0	0	1	0	1	2	0	0	0	0	1	0	0	0	0	0	0	0	0	0	0	3	2	1	3	1	1	1	1	1	1	4	4	2	4	4
6	2	2	2	3	1	3	3	2	2	2	1	3	2	0	2	1	0	2	0	3	0	0	0	1	2	1	1	1	1	1	2	1	1	0	3	4	2	3	3	4	3	3	1	3	2	4	1	3	4
1	2	2	2	5	2	3	3	3	2	2	1	4	2	1	1	2	1	1	1	1	1	1	0	1	2	1	1	0	0	0	1	0	0	0	5	5	2	4	4	5	4	2	1	3	3	4	1	4	4
1	2	2	2	3	1	3	3	3	2	2	2	4	2	0	1	1	1	1	1	1	0	0	0	0	0	0	0	1	1	0	0	0	0	0	3	2	2	2	2	1	1	1	1	1	3	4	2	3	4
1	2	2	2	2	1	2	2	1	2	2	2	3	2	0	1	1	1	1	1	1	1	1	0	1	0	0	0	0	0	0	0	0	0	0	4	2	2	3	3	3	3	3	1	5	2	4	2	4	3
1	2	3	2	2	5	5	3	1	2	2	2	3	2	0	1	1	1	1	0	0	1	1	0	1	0	2	1	0	1	3	0	1	0	0	3	2	2	2	2	5	5	4	5	5	2	4	1	4	4
1	2	1	2	4	2	1	2	3	2	2	2	4	1	0	0	2	1	1	0	1	1	0	1	1	0	0	0	0	0	0	0	0	0	0	3	2	2	2	1	1	1	1	1	5	2	4	3	3	4
4	2	1	1	4	4	1	2	2	2	1	1	3	1	0	0	1	0	0	1	0	0	0	0	0	0	0	0	1	0	0	1	0	0	0	2	2	1	2	2	2	1	1	1	2	3	1	1	4	1
6	1	2	2	5	2	2	3	3	2	2	1	4	2	2	1	2	2	2	1	2	0	1	1	2	0	0	1	1	1	1	2	1	0	0	4	2	4	2	4	1	3	1	1	5	2	4	1	2	4
6	2	2	2	3	1	3	3	3	1	2	1	2	1	0	0	0	0	0	0	1	0	0	0	0	0	0	0	0	0	0	0	1	0	0	2	1	1	2	1	1	1	1	1	1	1	4	1	2	3
1	2	1	1	3	1	1	2	1	2	1	1	3	1	0	0	1	0	0	0	0	0	0	0	1	0	0	0	0	0	0	0	0	0	0	1	2	2	1	1	5	1	3	1	3	3	1	1	4	4
1	2	2	1	3	1	2	3	2	2	2	1	3	1	0	1	1	1	0	1	0	1	0	0	0	0	0	0	0	0	0	0	0	0	0	2	1	1	2	2	2	1	1	1	1	3	4	1	3	1
6	2	2	1	3	1	3	3	2	2	1	2	2	2	0	0	0	1	0	0	1	0	0	0	0	0	0	0	0	0	0	0	0	0	0	1	2	2	3	4	2	3	1	1	5	2	1	1	1	1
1	1	2	2	3	1	2	2	3	2	2	1	3	1	0	1	1	1	1	1	1	1	2	1	1	1	1	1	0	1	1	1	1	0	0	3	1	3	2	3	3	2	2	1	3	2	4	1	2	4
6	2	2	2	5	2	1	3	3	2	2	2	3	1	0	1	1	1	2	1	1	1	0	0	1	0	0	0	1	1	1	1	0	0	0	3	3	3	2	2	3	3	3	1	5	2	4	1	3	2
1	2	2	3	3	1	3	3	3	2	2	1	2	1	0	0	0	0	0	1	0	0	0	0	0	0	0	0	0	0	0	0	0	0	0	3	2	2	3	2	1	1	1	1	3	1	4	1	2	1
1	1	3	2	5	2	4	4	3	2	2	1	2	1	0	0	1	0	1	0	0	0	0	0	0	0	0	0	0	0	0	0	0	0	0	3	3	1	3	1	2	2	1	1	2	3	4	1	4	4
4	1	3	2	5	2	2	3	2	2	2	1	3	1	0	0	0	0	0	0	0	0	0	0	0	0	0	0	0	0	0	0	0	0	0	1	1	1	2	1	1	1	1	1	1	4	4	1	4	4
1	2	2	2	3	1	3	2	2	2	2	2	3	2	1	1	1	1	1	0	1	1	1	0	0	1	1	1	1	0	2	1	1	0	0	4	4	2	3	3	2	3	1	1	2	3	4	4	2	4
1	2	1	2	3	1	2	3	2	2	1	1	3	2	0	0	0	0	0	0	0	0	0	0	0	0	0	0	0	0	0	0	0	0	0	2	2	1	2	2	2	2	2	1	2	3	4	2	3	4
1	1	4	2	3	2	4	4	3	1	2	1	1	2	0	0	0	0	0	0	0	0	0	0	0	0	0	0	0	0	0	0	0	0	0	2	1	1	3	1	1	2	1	1	2	2	4	2	3	4
4	2	4	2	2	5	5	3	2	2	2	1	2	2	0	0	1	1	1	0	0	0	1	0	0	0	0	0	0	0	0	0	1	0	0	3	2	1	3	1	2	1	1	1	2	3	4	1	3	3
6	1	2	1	3	4	2	2	3	2	2	1	3	1	0	0	2	1	1	1	1	0	0	0	1	0	0	0	0	0	0	0	0	0	0	2	1	1	3	3	3	1	1	1	2	3	4	2	3	4
1	2	1	2	3	1	2	2	2	2	2	2	4	1	0	1	1	1	1	1	1	1	1	0	0	1	0	1	0	0	0	0	0	0	0	2	2	2	3	3	3	2	3	1	3	2	4	3	3	4
1	2	2	3	3	1	3	3	3	2	1	1	3	1	1	0	1	0	0	1	0	1	0	0	0	0	0	0	1	0	0	0	0	0	0	2	4	1	2	1	1	1	1	1	1	3	4	3	3	3
1	2	2	2	5	2	1	2	3	2	2	1	3	1	0	0	1	2	2	1	2	1	0	0	0	0	0	0	1	1	1	1	1	0	0	2	2	2	2	2	1	1	1	1	1	3	4	1	2	4
1	2	2	2	3	1	2	3	3	1	2	1	3	1	0	0	0	1	1	1	1	0	0	0	1	0	0	0	0	0	0	0	1	0	0	3	2	1	2	1	1	1	1	1	1	2	4	2	2	4
1	2	2	2	5	2	2	3	1	2	2	2	3	2	0	1	2	1	1	1	1	1	1	0	1	1	0	1	1	0	1	1	1	0	0	4	3	3	3	3	3	2	2	2	3	2	4	1	3	3
1	2	1	1	2	1	1	2	2	2	1	2	4	1	0	0	0	0	1	0	1	1	0	0	0	0	0	0	0	0	0	0	1	0	0	2	2	2	1	1	2	2	2	1	1	3	1	1	4	1
1	2	2	1	5	2	1	2	2	2	2	1	3	1	0	0	2	1	1	1	1	0	0	0	0	1	0	0	1	1	1	1	1	0	0	3	2	2	2	1	1	1	1	1	3	3	1	1	3	1
1	2	1	2	5	4	1	2	3	2	2	1	1	2	0	0	1	0	0	0	1	1	0	0	1	0	0	0	0	0	0	0	0	0	0	2	1	2	2	1	1	1	1	1	1	1	4	1	2	2
1	1	4	2	1	7	5	1	3	1	2	1	2	1	0	0	1	0	0	1	0	0	0	0	0	0	0	0	0	0	0	0	0	0	0	2	2	2	3	2	2	2	2	1	1	2	4	2	3	4
1	2	3	2	3	8	5	3	3	1	2	2	3	1	0	1	2	1	1	0	1	0	0	0	1	1	0	0	1	1	1	1	1	0	0	2	4	3	2	2	1	2	3	1	3	4	4	3	4	4
4	1	1	2	2	1	1	2	3	2	2	1	3	1	0	0	0	0	0	0	0	0	0	0	0	0	0	0	0	0	0	0	0	0	0	2	2	2	2	2	2	2	1	1	2	4	4	3	3	4
2	2	2	2	3	1	2	3	3	1	1	2	4	2	0	1	0	0	0	0	1	1	0	0	0	0	0	0	0	1	1	0	0	0	0	4	3	3	3	2	2	2	1	1	5	3	4	2	4	4
1	2	3	2	2	1	5	3	2	2	2	2	3	1	0	1	1	0	1	0	0	0	0	0	1	0	0	0	0	0	0	0	0	0	0	2	2	1	3	1	2	1	2	1	3	2	4	2	4	4
1	2	2	2	3	1	2	2	2	2	2	1	3	1	0	1	1	1	1	1	1	1	0	0	1	1	0	1	1	0	2	1	1	0	1	4	2	4	3	1	1	1	1	1	3	2	4	1	4	3
1	2	2	2	3	1	3	3	3	2	2	1	3	1	0	1	1	1	1	1	1	0	1	0	1	0	0	0	1	0	0	1	0	0	0	2	4	1	2	1	2	2	2	1	3	3	4	2	4	4
1	2	4	2	4	3	4	4	3	1	2	1	2	1	0	0	0	0	0	0	0	0	0	0	0	0	0	0	0	0	0	0	0	0	0	2	2	1	2	1	1	1	1	1	1	3	4	1	3	4
1	2	2	2	3	1	4	3	3	2	2	1	3	1	0	0	0	0	1	1	1	0	0	1	0	0	0	0	0	1	0	0	0	0	0	3	2	3	3	2	4	2	2	1	3	2	4	1	4	4
3	2	1	1	2	1	1	2	2	1	2	1	4	1	0	0	1	0	0	0	0	0	0	0	0	0	0	0	0	0	0	0	0	0	0	3	3	3	2	3	2	3	1	1	5	3	4	2	3	4
1	2	1	2	3	1	1	2	3	1	2	1	2	2	0	1	0	1	1	0	2	1	1	0	1	0	0	1	0	0	0	0	0	0	0	2	4	3	3	2	2	2	1	1	3	2	4	1	3	4
3	2	1	1	2	1	1	2	1	1	1	1	4	2	0	0	0	1	0	1	0	0	0	0	1	0	0	0	0	0	0	0	0	0	0	2	1	1	2	2	1	4	1	1	1	3	1	4	4	1
1	1	4	2	5	2	4	4	3	2	2	1	3	1	0	1	1	1	1	1	0	0	0	0	1	0	0	0	1	2	1	1	1	0	0	4	3	3	2	2	4	3	2	1	2	3	4	2	4	4
1	2	1	2	4	5	1	1	2	1	2	2	3	1	0	1	0	0	0	1	1	1	0	0	1	0	0	0	0	0	0	0	0	0	0	3	4	2	3	2	1	1	1	1	5	3	4	1	3	4
1	2	4	2	5	2	5	4	3	1	2	2	2	1	0	0	0	0	0	0	0	0	0	0	0	0	0	0	0	0	0	0	0	0	0	1	2	1	2	1	1	1	1	1	2	3	4	1	3	3
1	2	1	2	5	2	1	3	3	2	2	1	4	2	0	1	2	2	2	1	2	2	1	0	1	1	1	1	1	1	2	1	1	0	0	3	2	3	3	2	2	4	4	1	5	2	4	1	3	3
1	2	1	2	3	1	2	2	3	1	2	2	3	2	0	0	1	0	0	1	1	0	0	0	0	0	0	0	0	0	0	0	0	0	0	4	4	2	2	1	4	2	1	1	3	2	4	2	3	4
4	2	3	2	5	2	3	4	3	1	2	1	3	2	0	1	0	1	1	0	0	0	0	0	0	0	0	0	1	0	0	0	1	0	0	2	4	2	2	2	5	3	5	3	1	1	4	1	3	4
5	2	2	2	4	1	1	3	2	2	2	2	3	1	0	1	1	1	1	1	1	0	0	1	1	1	0	1	2	2	2	2	2	1	1	4	4	3	3	3	4	3	2	2	3	2	4	2	2	4
4	2	2	2	4	4	3	3	2	2	2	2	2	1	0	0	1	1	1	0	0	0	0	0	1	0	0	0	0	0	0	0	0	0	0	3	4	2	3	1	1	1	1	1	3	1	4	2	2	3
4	2	3	1	5	8	4	4	3	1	2	2	3	2	0	0	0	0	0	0	0	0	0	0	0	0	0	0	0	0	0	0	0	0	0	3	2	1	2	2	5	3	4	1	2	2	4	1	2	1
1	2	1	1	3	1	1	2	2	2	1	1	3	1	0	1	1	1	0	1	0	1	0	0	0	0	0	0	0	0	1	0	1	0	0	2	3	3	2	3	2	2	4	1	5	2	4	1	3	3
1	2	2	2	3	1	2	3	3	2	2	2	3	2	0	1	2	0	1	1	1	1	0	1	0	0	0	0	2	1	1	1	1	0	0	5	3	3	3	3	5	4	4	1	5	2	4	1	2	1
1	2	3	2	2	8	3	2	3	2	2	2	4	2	2	2	2	2	3	3	3	0	2	1	3	0	3	3	3	0	0	0	0	0	0	2	5	1	2	2	2	2	2	2	1	4	4	3	3	4
1	1	3	2	5	2	4	4	3	1	2	1	2	1	0	0	0	0	0	0	0	0	0	0	1	0	0	0	1	1	1	0	0	0	0	2	2	1	3	1	3	1	4	1	2	3	4	3	4	4
1	2	1	2	4	4	1	2	2	2	1	1	1	1	0	0	0	1	1	0	0	0	0	0	0	0	0	0	0	1	0	0	0	0	0	2	2	1	2	1	1	2	2	1	1	4	3	1	4	4
1	2	4	2	3	2	3	4	2	1	2	2	4	2	0	0	0	1	1	0	0	1	0	0	1	0	0	0	0	0	0	0	0	0	0	2	4	1	3	2	4	3	3	1	5	4	4	1	4	4
1	1	2	2	3	6	1	2	2	2	2	1	2	2	0	0	0	1	0	1	0	0	0	0	0	0	0	0	0	0	0	0	0	0	0	2	1	2	1	2	2	1	1	1	1	4	4	2	3	4
1	1	1	2	5	2	1	2	3	1	1	1	4	1	0	1	2	1	0	0	0	0	0	0	0	0	0	0	0	0	0	0	0	0	0	2	2	1	2	1	3	1	1	1	2	3	4	1	4	4
1	1	1	2	2	1	1	3	2	2	2	2	4	1	0	0	0	1	1	1	1	1	0	0	1	0	0	0	2	0	0	0	0	0	0	4	3	2	2	1	3	3	2	1	1	4	4	1	3	4
1	2	2	2	4	4	1	3	2	2	2	2	3	1	0	0	1	1	1	1	1	0	0	0	0	0	0	1	0	0	0	0	0	0	0	2	2	3	2	2	1	1	1	1	3	3	4	2	4	4
1	2	3	2	3	1	3	3	3	2	2	1	4	1	0	0	1	0	0	0	0	0	1	0	0	0	0	0	0	0	1	0	0	0	0	2	2	1	2	1	1	1	2	1	2	2	4	3	3	4
6	2	2	2	4	4	2	3	3	2	2	1	4	2	0	0	0	0	0	0	0	0	0	0	0	0	0	0	0	0	0	0	0	0	0	2	2	1	2	1	1	1	1	1	1	2	4	1	2	4
1	1	2	2	5	2	1	2	3	2	2	2	3	1	0	0	2	1	0	0	1	0	1	0	0	0	1	1	1	0	1	0	0	0	0	2	2	2	2	1	2	1	2	1	1	3	4	2	3	3
1	2	2	2	4	4	2	3	2	2	2	1	3	2	0	1	1	1	1	1	1	1	0	0	0	0	0	0	1	0	1	1	1	0	0	4	2	1	3	3	3	3	1	1	3	3	4	3	4	4
1	2	2	2	3	1	3	3	3	2	2	1	2	1	0	0	0	0	1	0	1	0	0	0	0	0	0	0	0	0	0	0	0	0	0	4	3	1	3	4	4	4	3	1	3	3	4	2	3	3
1	2	1	2	3	1	2	2	2	2	2	1	3	2	0	1	0	0	1	1	2	0	0	0	0	0	0	0	0	0	0	0	0	0	0	3	3	2	3	1	2	1	2	1	3	2	4	2	3	4
4	1	3	2	5	2	4	4	2	1	2	2	1	1	0	0	1	0	0	0	0	0	0	0	0	0	0	0	0	0	0	0	0	0	0	2	1	2	2	2	2	2	2	1	1	3	4	2	3	4
1	2	1	2	3	1	2	3	2	2	2	2	3	2	0	0	1	3	0	0	1	0	1	0	1	1	0	1	0	0	0	0	0	0	0	3	2	2	2	2	2	2	3	2	5	3	4	2	2	4
1	2	2	2	5	2	2	3	3	2	2	1	4	1	0	1	1	2	3	1	0	1	1	0	1	1	1	2	1	2	1	1	1	0	0	3	2	2	3	4	4	4	2	2	4	3	4	2	2	4
1	2	1	2	3	1	2	2	2	2	2	2	3	2	0	1	0	1	1	1	1	1	0	0	1	1	1	1	1	1	1	1	1	0	0	2	1	2	1	2	2	2	3	1	3	2	4	1	2	4
1	2	2	2	3	1	3	3	1	1	2	1	2	2	0	1	0	0	1	1	1	0	0	0	1	0	1	1	1	0	0	0	0	0	0	3	1	2	2	2	2	2	2	1	5	2	4	1	4	4
1	1	4	2	1	5	5	3	3	2	2	1	3	2	0	0	1	1	1	1	1	0	0	1	1	1	0	1	1	1	0	1	0	0	0	3	2	2	2	2	3	1	1	1	3	1	4	3	4	3
1	1	2	2	5	2	2	3	3	2	2	1	2	1	1	1	1	2	2	1	1	1	0	0	1	0	0	0	1	1	1	1	1	0	0	2	3	3	2	1	2	1	1	1	3	1	4	1	2	3
1	2	1	1	3	1	1	2	2	2	2	2	2	1	0	0	1	1	1	1	1	1	0	0	1	0	0	0	0	0	0	0	0	0	0	2	2	1	2	1	1	1	1	1	1	3	4	3	4	4
4	2	2	2	4	2	2	2	3	2	2	1	2	1	0	0	0	1	0	0	0	0	0	0	0	0	0	0	0	0	0	0	0	0	0	2	1	1	2	1	1	1	1	1	1	4	4	3	4	4
1	2	2	2	2	8	2	2	3	1	2	1	2	1	0	1	2	1	1	1	1	0	0	0	1	1	0	1	1	0	0	1	0	0	0	3	2	1	3	1	2	3	2	1	1	4	4	3	3	4
1	1	2	2	4	4	2	3	3	2	2	1	2	1	1	0	1	1	1	0	0	0	0	0	0	0	0	0	1	0	0	0	0	0	0	2	2	2	2	1	3	2	1	1	1	3	4	1	3	4
1	2	1	2	4	1	2	2	2	2	2	2	4	2	0	1	1	1	1	1	1	1	0	0	0	0	1	0	1	0	0	0	0	0	0	2	2	2	2	1	2	2	1	1	3	3	4	2	3	4
5	1	3	2	5	6	2	4	3	2	2	1	3	1	0	1	1	1	1	1	1	0	0	0	1	0	0	1	1	1	1	1	1	0	0	3	2	3	3	2	3	1	1	1	5	4	4	2	3	4
1	2	1	1	3	1	1	2	2	1	1	2	3	1	0	0	0	1	1	1	1	0	0	0	0	0	0	1	0	0	0	0	0	0	0	1	1	1	1	1	1	1	1	1	5	3	3	2	3	4
1	1	1	2	3	1	2	2	3	2	2	2	4	1	2	3	3	3	2	2	1	2	2	2	2	1	1	1	1	1	2	1	0	0	0	3	3	2	2	2	2	2	2	1	3	2	4	2	3	4
4	2	4	2	5	2	5	4	2	2	2	1	3	2	1	0	3	0	2	1	0	0	0	0	0	1	3	0	0	0	0	1	0	0	0	4	2	4	3	3	3	3	2	1	2	3	4	3	4	3
1	2	1	1	4	5	1	1	2	1	1	2	2	1	0	0	2	0	1	0	1	0	0	0	0	0	1	0	0	0	1	0	1	0	0	2	2	1	2	1	1	1	1	1	2	3	3	1	4	1
6	2	3	2	3	8	4	1	3	2	2	1	2	1	0	1	1	1	1	2	1	0	0	0	0	0	0	0	0	0	1	0	0	0	0	3	3	2	3	3	4	4	1	1	3	2	4	1	3	3
1	1	2	2	4	5	2	1	2	2	2	1	3	1	0	1	0	0	0	1	0	1	0	0	0	0	0	0	0	0	0	0	0	0	0	3	4	2	3	2	2	2	2	2	1	2	4	2	4	4
1	2	1	1	4	4	1	2	2	2	2	1	4	1	0	0	0	0	0	0	0	0	0	0	0	0	0	0	0	0	0	0	0	0	0	2	1	1	2	1	1	1	1	1	1	3	3	1	3	4
6	2	2	1	5	4	1	3	3	2	1	2	3	2	0	0	0	0	0	0	1	1	0	0	0	0	0	0	0	1	0	0	0	0	0	3	1	1	2	1	1	1	1	1	1	4	1	1	4	1
1	2	2	1	5	2	1	2	3	2	2	1	3	2	0	0	1	1	1	1	1	0	0	0	0	0	0	0	0	1	1	0	1	0	0	3	2	2	2	4	1	1	4	1	3	3	4	1	3	3
4	1	2	2	5	2	2	3	2	2	2	1	3	1	0	0	0	1	0	1	0	0	0	0	0	0	0	0	0	1	0	0	0	0	0	2	2	2	2	2	2	2	2	2	3	2	4	1	2	4
4	2	2	2	5	6	2	3	3	2	2	1	3	2	0	1	1	2	1	1	1	0	0	0	1	0	0	0	1	1	0	1	1	0	0	3	2	3	3	1	1	1	1	1	1	2	4	2	2	3
1	2	2	1	4	1	2	3	3	2	2	2	4	1	0	0	1	0	0	0	0	0	0	0	0	0	1	0	0	0	0	0	0	0	0	3	2	1	2	1	2	1	1	1	5	2	4	1	4	1
1	2	2	1	5	2	1	1	2	2	1	1	2	1	0	0	0	1	0	0	0	0	0	0	0	0	0	0	0	0	0	0	0	0	0	2	1	2	2	2	1	1	1	1	1	3	1	1	4	4
1	2	1	1	4	3	1	2	1	2	2	2	3	1	0	1	1	0	0	1	1	1	0	0	1	0	0	0	0	0	0	0	0	0	0	1	2	1	2	1	1	1	1	1	1	3	3	1	3	4
1	2	1	1	3	1	1	2	2	2	1	1	4	2	0	0	2	1	1	2	1	1	1	1	1	0	2	1	1	1	1	1	1	0	0	3	2	2	2	1	2	1	1	1	3	3	1	1	2	4
1	2	4	2	5	2	4	4	2	1	2	1	3	1	0	1	2	1	1	1	1	0	0	0	1	0	0	0	1	0	0	0	0	0	0	3	2	2	2	3	3	4	2	2	2	3	4	3	4	4
1	2	2	2	3	1	2	3	2	2	2	1	3	2	0	0	0	1	0	0	0	2	0	0	0	0	0	0	0	0	0	0	0	0	0	5	4	1	3	1	1	1	1	1	1	3	4	4	4	4
1	2	2	2	4	5	4	3	3	1	2	2	2	2	0	0	0	0	0	0	0	0	0	0	0	0	0	0	0	0	0	0	0	0	0	2	1	1	2	1	1	1	1	1	1	2	4	2	2	4
1	2	3	2	3	7	4	1	2	2	2	1	3	2	0	1	2	1	2	1	1	1	3	0	1	1	1	1	0	0	1	1	0	0	0	2	4	1	2	1	1	1	1	5	4	3	4	2	4	4
2	1	2	2	5	2	1	2	2	2	2	1	3	1	0	0	1	0	0	1	0	0	0	0	0	0	0	0	0	0	0	0	0	0	0	3	2	2	3	2	1	2	1	1	3	3	4	2	3	4
1	2	1	2	3	1	1	2	1	2	2	2	4	1	1	1	2	2	1	1	1	0	0	0	0	0	0	0	0	0	0	0	0	0	0	4	3	3	3	3	2	3	2	1	3	2	4	4	3	4
1	2	2	2	3	1	3	3	2	2	2	2	4	2	0	0	1	2	1	1	1	0	0	0	1	1	1	1	1	1	0	1	0	0	0	2	2	2	3	2	2	2	1	1	2	3	4	1	3	4
1	1	3	2	5	2	3	4	3	1	2	1	3	1	0	1	1	1	1	1	1	1	0	0	0	0	0	0	1	0	0	0	0	0	0	3	2	1	3	1	1	1	1	1	1	3	4	2	4	4
6	2	3	2	3	1	4	3	2	2	2	1	4	2	0	2	1	1	1	2	1	0	1	1	1	1	0	1	0	0	0	1	0	0	0	2	1	1	2	1	2	2	1	1	3	3	4	2	3	4
1	2	2	2	3	1	2	2	3	2	2	2	4	2	0	1	1	1	1	1	1	1	1	1	1	1	1	1	1	1	0	1	0	0	0	2	2	1	2	3	2	3	1	1	3	3	4	2	4	4
1	2	3	2	2	1	4	2	2	2	2	1	3	1	0	0	2	1	2	3	3	2	0	0	2	2	0	1	0	0	0	1	0	0	0	3	3	1	3	3	4	4	1	1	3	1	4	2	4	4
6	2	3	2	3	1	4	3	3	2	2	2	3	2	0	0	0	1	0	0	0	0	1	0	0	0	0	0	1	0	0	0	0	0	0	3	2	1	2	1	2	2	1	1	3	2	4	2	2	4
1	2	3	2	3	1	4	2	3	2	2	1	4	2	0	1	1	1	1	1	1	1	1	1	1	1	1	1	1	1	1	1	0	0	0	5	4	2	2	3	3	2	2	5	1	2	4	1	1	4
1	2	2	2	3	1	2	2	2	2	2	1	4	1	0	0	1	1	1	0	1	1	1	1	1	1	1	0	0	0	0	0	0	0	0	3	3	1	2	2	2	2	1	1	5	2	4	1	3	4
1	1	1	2	4	5	1	2	3	2	2	1	3	1	0	0	1	1	1	1	0	0	0	0	0	0	0	0	1	1	0	0	0	0	0	4	2	2	3	3	3	3	2	1	5	3	4	1	3	4
2	2	2	2	3	1	2	2	3	2	2	1	2	1	0	0	0	1	1	0	0	0	0	0	0	0	0	0	0	0	0	0	0	0	0	2	1	2	3	1	1	1	1	1	1	3	4	1	2	4
1	2	2	1	3	1	2	3	3	1	1	2	3	1	0	1	2	1	1	0	1	0	0	0	1	0	0	0	0	0	0	1	1	0	0	2	4	1	2	1	1	1	1	1	5	2	1	1	2	1
1	2	1	1	4	1	1	2	2	2	2	1	3	1	0	1	2	0	0	1	1	1	0	0	0	0	0	0	2	1	2	1	2	0	2	3	2	3	3	2	2	1	1	1	3	2	3	1	2	4
1	2	1	1	3	1	1	3	2	2	2	2	4	1	0	0	0	0	0	0	0	0	0	0	2	0	0	0	0	0	0	0	0	0	0	2	2	1	2	3	2	2	1	2	3	3	3	1	2	1
6	2	3	2	2	1	4	3	2	2	2	1	4	1	2	0	0	0	0	1	0	0	0	0	0	0	0	0	0	0	0	0	0	0	0	2	1	2	2	2	2	2	2	2	1	4	4	4	4	4
1	2	2	2	4	4	1	3	3	1	2	1	2	1	0	1	2	1	1	1	1	0	0	1	0	1	0	0	2	1	1	1	1	0	0	2	2	2	2	1	1	1	1	1	1	3	4	4	4	3
6	2	2	2	3	1	3	3	2	2	2	2	4	1	0	0	0	0	0	0	0	0	0	0	0	0	0	0	0	0	0	0	0	0	0	2	1	3	2	2	2	2	2	1	1	2	4	1	4	4
1	2	1	2	2	1	2	3	1	2	2	2	4	1	0	1	1	2	1	2	2	1	1	1	1	2	1	1	1	0	1	1	1	0	1	3	3	3	2	2	2	2	2	1	5	3	4	3	3	4
1	2	2	2	3	1	4	3	3	2	2	1	3	2	0	0	2	1	1	1	1	1	1	1	0	1	1	0	0	0	1	1	0	0	0	2	4	2	2	2	2	2	2	1	1	3	4	2	3	4
1	2	4	2	1	8	1	1	1	2	2	1	1	1	0	1	1	1	2	3	1	0	0	0	0	0	0	0	1	1	0	1	1	0	0	1	1	1	3	1	1	1	1	1	1	4	4	2	4	4
5	2	1	2	5	2	1	3	3	2	2	1	3	1	0	0	0	0	0	0	0	0	0	0	0	0	0	0	0	0	0	0	0	0	0	2	1	2	3	1	1	1	1	1	1	3	4	2	4	4
1	2	2	2	5	6	1	3	3	2	2	1	1	1	0	0	1	0	0	0	0	0	0	0	0	0	0	0	0	0	0	0	0	0	0	3	2	3	2	1	2	1	1	1	1	3	4	2	3	4
1	2	2	2	3	1	2	3	2	2	2	2	4	1	0	1	1	2	1	1	1	0	0	0	1	0	0	0	0	1	0	0	0	0	0	2	2	2	2	1	1	1	1	1	1	2	4	1	3	4
1	1	3	2	5	2	4	4	3	2	2	2	3	1	0	0	0	1	0	1	1	0	0	0	0	0	1	0	2	1	1	1	1	0	0	3	4	2	2	2	2	2	1	1	1	3	4	2	2	4
2	2	1	1	5	2	1	3	2	2	1	1	2	1	0	1	1	1	1	1	1	1	0	0	0	0	0	0	0	1	0	1	1	0	0	2	1	1	1	1	1	1	1	1	1	4	1	1	4	1
3	1	2	1	3	1	2	3	3	1	1	1	4	2	0	0	2	1	1	2	0	2	1	0	0	0	0	0	0	0	0	0	0	0	0	3	4	1	3	1	1	1	1	1	3	3	1	1	3	1
1	2	2	2	4	7	3	3	3	2	2	1	3	1	0	0	0	0	0	0	0	0	0	1	0	0	0	0	0	0	0	0	0	0	0	3	2	1	2	1	1	1	1	1	1	4	4	4	4	4
6	2	1	2	4	3	1	2	3	2	2	1	3	1	0	0	1	0	1	0	0	0	0	0	0	0	0	0	0	0	0	0	0	0	0	3	3	2	3	1	2	1	1	1	2	3	4	4	4	4
1	2	1	1	3	1	1	2	2	2	1	2	3	1	0	0	0	0	0	0	0	1	0	0	0	0	0	0	0	0	0	0	0	0	0	3	4	3	2	1	1	1	1	1	5	3	3	2	4	4
6	1	4	2	3	2	5	4	3	2	2	1	3	1	0	1	1	1	1	1	1	1	0	0	1	0	0	0	0	0	0	0	1	0	0	1	1	2	2	1	1	1	1	1	5	3	4	4	4	4
1	1	2	2	5	2	2	3	3	1	2	2	4	1	0	0	1	0	0	1	1	1	0	0	0	0	0	0	1	0	0	0	0	0	0	5	4	3	3	2	2	3	1	1	2	3	1	1	3	4
4	2	3	2	3	5	4	3	3	1	2	1	2	1	0	1	1	0	0	0	0	0	0	0	0	0	0	0	0	0	0	0	0	0	0	2	1	2	2	1	1	1	1	1	2	3	4	3	4	4
4	2	2	2	5	6	1	3	3	2	2	1	3	1	0	0	0	1	1	1	0	2	1	0	1	0	1	1	1	1	1	1	0	0	0	2	2	3	1	2	2	2	1	1	2	3	4	2	3	4
6	2	2	2	4	4	1	3	3	2	2	1	3	1	0	0	1	1	1	0	1	0	0	0	1	1	0	0	0	0	0	0	0	0	0	3	2	3	2	2	3	2	2	1	2	3	4	3	4	4
1	2	2	1	4	4	2	3	3	2	1	1	3	1	0	0	1	1	1	0	1	1	0	0	0	1	1	0	1	1	1	0	0	0	0	3	2	2	2	1	1	1	1	1	1	3	1	1	3	3
6	2	2	2	4	4	1	3	2	2	2	1	3	2	0	0	0	0	1	0	1	0	0	0	1	0	0	0	0	0	0	0	0	0	0	2	1	1	3	1	1	1	1	1	2	2	4	3	4	2
6	1	1	1	3	4	2	2	2	2	2	1	3	1	1	1	2	1	1	1	1	1	1	0	1	0	1	0	1	1	0	0	0	0	0	2	4	4	2	3	1	1	5	1	3	3	4	1	4	3
4	2	1	1	4	5	1	2	3	2	1	1	4	1	0	0	1	1	0	0	1	0	0	0	1	1	0	0	0	0	0	0	0	0	0	3	3	2	2	1	1	1	1	1	5	3	4	3	3	3
1	2	2	2	3	7	2	2	2	2	2	1	3	1	1	0	0	0	1	0	0	0	1	0	1	0	0	0	0	0	0	0	0	0	0	2	2	2	2	1	1	1	1	1	1	4	4	3	4	4
6	2	4	2	2	4	5	4	3	1	2	2	3	1	0	1	0	1	0	0	0	0	0	0	0	0	0	0	0	0	0	0	0	0	0	2	1	2	1	1	1	1	2	1	1	4	4	3	4	4
5	2	2	2	4	2	2	2	3	2	2	1	2	2	0	0	0	0	0	0	0	0	0	0	0	0	0	0	0	0	0	0	0	0	0	2	1	1	2	1	2	1	1	1	1	4	4	4	4	4
1	2	4	2	2	5	2	3	3	1	2	2	2	1	0	0	1	0	0	0	0	0	0	0	0	0	0	0	0	0	0	0	0	0	0	2	2	3	3	3	3	2	2	1	2	3	4	2	4	4
6	2	3	2	4	1	4	3	3	2	2	1	3	1	0	0	0	0	0	0	1	0	0	0	0	0	0	0	0	0	0	0	0	0	0	3	3	1	2	1	1	1	1	1	3	3	4	4	4	4
1	2	4	2	5	2	5	4	3	1	2	1	1	2	0	0	0	0	0	0	0	0	0	0	0	0	0	0	0	0	0	0	0	0	0	4	2	1	3	1	1	1	1	1	1	4	4	4	4	4
4	1	4	2	5	2	5	4	3	1	2	1	3	2	0	1	0	0	0	0	0	0	0	0	0	0	0	0	0	0	0	0	0	0	0	3	2	1	3	1	1	1	1	1	1	2	4	3	4	4
1	2	3	3	3	1	4	3	3	1	2	1	2	1	0	0	1	0	0	0	0	0	0	0	0	0	0	0	0	0	0	0	0	0	0	2	2	1	3	1	1	1	1	1	1	3	4	2	4	3
2	1	2	2	5	2	3	3	3	1	2	1	2	1	0	0	0	0	0	0	0	0	0	0	0	0	0	0	0	0	0	0	0	0	0	2	1	1	2	1	1	2	1	1	1	4	4	4	4	4
2	2	2	2	3	1	3	3	3	1	2	1	2	2	0	0	0	0	0	0	1	0	0	0	0	0	0	0	0	0	1	0	0	0	0	3	2	2	3	2	4	2	1	1	3	3	4	2	4	4
2	2	2	2	4	4	2	3	2	2	2	1	3	1	0	1	1	1	1	1	1	0	1	0	1	1	0	1	1	0	0	1	0	0	0	3	3	1	3	1	1	1	1	1	3	2	4	3	3	4
4	2	2	2	4	4	2	3	3	2	2	1	3	2	0	1	0	1	1	1	1	0	0	0	0	0	1	0	0	0	0	0	0	0	0	2	1	2	2	1	2	1	1	1	2	3	4	2	3	3
1	1	1	2	5	2	1	3	3	2	2	1	3	1	0	0	1	1	0	1	0	0	0	0	1	0	0	0	0	0	0	0	0	0	0	5	4	1	3	1	5	1	1	1	3	4	4	1	4	4
1	2	1	1	3	1	1	2	3	1	1	1	2	1	0	0	0	0	0	0	0	0	0	0	0	0	0	0	0	0	0	0	0	0	0	3	3	2	3	3	1	1	1	2	1	3	1	1	4	1
4	2	3	2	5	2	3	3	3	2	2	1	3	1	0	0	0	1	1	1	1	0	0	0	0	0	0	0	1	1	0	1	0	0	0	4	4	2	3	2	2	3	2	1	1	2	4	2	3	3
1	2	4	2	2	5	4	3	2	2	2	1	3	2	0	0	2	0	1	0	0	0	0	0	0	0	0	0	0	0	0	0	0	0	0	3	3	2	3	3	3	3	2	2	1	4	4	4	4	4
6	2	2	2	4	1	2	3	3	2	2	1	3	1	0	0	0	0	0	0	0	0	0	0	0	0	0	0	0	0	0	0	0	0	0	4	3	4	3	2	4	3	4	1	2	4	4	4	4	4
1	2	2	2	3	1	3	3	3	1	2	1	3	1	0	0	0	0	1	0	1	0	0	0	0	0	0	0	0	0	0	0	0	0	0	2	1	1	2	1	1	1	1	1	5	3	4	3	4	4
4	2	4	2	2	4	5	3	2	1	2	2	2	2	0	1	1	2	1	1	2	1	0	0	2	1	1	1	0	0	0	0	0	0	0	3	1	1	3	1	2	1	2	1	1	4	4	2	3	4
1	2	3	2	3	1	4	3	2	2	2	1	4	1	0	0	1	1	0	0	0	0	0	0	0	0	0	0	0	0	0	0	0	0	0	3	2	1	2	1	1	1	1	1	3	2	4	1	4	4
4	1	2	2	4	4	2	3	2	2	2	2	3	1	0	1	1	0	1	0	0	0	0	0	0	0	0	0	0	0	0	0	0	0	0	2	1	1	2	1	1	1	1	1	1	4	4	4	3	4
1	2	3	2	3	5	4	3	3	1	2	1	3	1	0	3	1	2	2	1	1	0	0	0	1	0	0	0	1	0	0	0	1	0	0	2	2	1	3	1	1	1	1	1	1	2	4	3	4	3
1	2	2	2	3	1	3	3	3	2	2	1	3	2	0	1	1	1	2	1	1	1	1	0	1	1	0	1	1	1	1	0	0	0	0	3	2	2	2	2	4	1	2	1	3	3	4	1	3	4
1	2	1	1	3	1	1	2	3	2	1	1	3	1	0	0	1	1	1	1	1	0	0	0	1	0	0	0	0	1	1	1	1	0	0	2	3	2	2	2	1	1	2	1	3	3	3	2	4	1
1	2	4	2	3	5	5	4	3	1	2	1	2	2	0	0	1	1	1	0	0	1	0	0	0	0	0	0	0	0	0	0	0	0	0	4	2	1	3	2	1	3	1	1	2	3	4	4	4	4
4	2	2	1	5	6	1	3	3	2	1	1	3	1	0	0	0	1	1	0	0	0	0	0	0	0	0	0	0	0	0	0	0	0	0	2	1	1	2	4	1	1	1	1	3	4	1	1	3	1
1	2	4	2	3	5	5	3	3	2	2	1	3	1	0	0	0	0	0	0	0	0	0	0	0	0	0	0	0	0	0	0	0	0	0	2	2	2	3	2	2	2	2	2	5	3	4	2	2	1
6	2	2	1	3	1	3	3	2	2	1	2	4	1	0	0	0	1	0	0	1	0	0	0	0	0	1	0	0	0	1	0	0	0	0	4	3	2	2	3	2	2	1	1	3	2	4	1	3	1
1	2	1	2	3	1	2	2	2	2	2	1	3	1	0	1	2	1	1	1	1	1	1	0	0	0	0	0	1	0	0	0	0	0	0	3	4	2	3	2	3	2	2	1	2	2	4	4	4	4
1	2	2	2	3	5	3	3	3	2	2	1	3	2	1	0	3	2	1	1	1	0	0	0	0	0	0	0	1	0	1	1	1	0	0	4	3	1	3	4	2	2	1	1	2	4	4	3	3	4
6	2	1	2	4	1	1	2	2	2	2	1	2	1	0	0	0	0	0	0	0	0	0	0	0	0	0	0	0	0	0	0	0	0	0	2	1	2	2	1	1	1	1	1	1	4	4	3	4	4
4	2	1	2	4	2	1	2	3	2	1	1	3	2	0	0	0	1	1	1	0	1	0	0	1	0	0	1	0	0	0	0	0	0	0	2	1	2	2	2	1	1	1	1	3	3	4	2	3	4
1	1	2	2	5	2	2	3	2	2	2	1	2	1	0	1	0	0	0	0	0	0	0	0	0	0	0	0	0	0	0	0	0	0	0	2	1	2	2	2	2	1	1	1	1	2	4	3	4	4
1	2	2	2	2	7	3	2	2	2	2	1	1	2	0	0	1	0	0	0	0	0	0	0	0	0	0	0	0	0	0	0	0	0	0	4	2	2	2	2	3	3	2	1	5	2	4	2	4	4
1	2	1	2	3	1	2	2	3	2	2	1	1	1	0	0	0	0	0	0	0	0	1	0	0	0	0	0	0	0	0	0	0	0	0	2	2	4	2	1	2	1	1	1	3	2	4	2	3	4
1	2	2	2	4	1	3	3	3	2	2	2	3	1	0	0	0	0	0	0	0	0	0	0	0	0	0	0	1	0	0	0	0	0	0	3	2	1	2	1	2	1	1	1	1	2	4	2	4	4
6	2	1	2	3	1	2	3	3	1	1	1	3	1	0	0	0	0	0	0	0	0	0	0	0	0	0	0	0	0	0	0	0	0	0	2	1	3	2	1	1	1	1	1	2	3	4	2	4	4
1	1	2	2	4	5	2	3	3	2	2	1	3	2	0	0	2	1	1	2	0	0	0	0	1	0	0	0	0	0	1	0	0	0	0	3	3	3	2	2	3	2	3	1	3	4	4	3	3	4
4	2	2	2	4	5	3	3	2	1	2	1	2	1	0	0	0	1	0	0	1	0	0	0	0	0	0	0	0	0	0	0	0	0	0	3	1	1	2	1	2	1	1	1	1	2	4	2	3	4
1	2	2	2	3	1	2	2	2	2	2	1	3	1	0	0	0	0	0	0	1	0	0	0	0	0	0	0	0	0	0	0	0	0	0	1	1	2	1	1	2	1	1	1	1	3	4	2	4	4
4	1	3	2	5	6	2	4	3	1	2	1	1	1	0	0	0	0	0	0	0	0	0	0	0	0	0	0	0	0	0	0	0	0	0	2	3	1	2	1	1	1	1	1	1	3	4	1	3	4
4	2	4	2	4	2	4	4	2	1	2	1	2	2	0	1	0	0	1	0	1	0	0	0	0	0	0	0	0	0	0	0	0	0	0	2	4	1	3	3	3	3	1	3	1	4	4	3	4	3
2	1	1	1	5	2	1	2	3	1	1	1	3	1	0	0	0	0	0	0	0	0	0	0	0	0	0	0	0	0	0	0	0	0	0	3	2	1	2	1	1	1	1	1	2	3	3	1	3	4
1	2	1	1	3	1	1	2	2	2	2	2	2	1	0	0	0	0	0	0	1	0	0	0	0	0	0	0	0	0	0	0	0	0	0	2	2	2	2	1	1	1	1	1	1	2	4	1	2	1
1	2	3	2	3	1	5	3	3	2	2	1	4	1	1	1	1	3	2	1	0	0	0	0	0	0	0	0	2	0	0	0	0	0	0	2	2	2	3	4	3	4	3	1	3	4	4	4	4	4
1	2	2	2	5	3	1	3	3	2	2	1	2	1	0	0	0	1	1	0	0	0	0	0	0	0	0	0	0	0	0	0	0	0	0	3	4	2	3	3	3	2	1	1	3	3	4	4	4	4
1	2	2	2	3	5	3	3	2	1	2	1	2	2	0	1	0	0	0	0	1	0	0	1	1	0	0	0	0	0	0	0	0	0	0	3	3	3	3	1	2	1	1	1	5	3	4	3	4	4
1	1	4	2	5	2	5	4	3	2	2	1	1	1	0	0	0	0	0	0	0	0	0	0	0	0	0	0	0	0	0	0	0	0	0	2	1	1	2	1	1	1	1	1	2	3	4	4	4	4
1	2	2	2	3	7	2	2	3	2	2	1	2	1	0	0	0	0	0	0	1	0	0	0	0	0	1	0	0	0	0	0	0	0	0	2	2	2	2	1	3	1	4	1	1	3	4	3	4	4
1	2	2	2	3	3	2	3	2	2	2	1	3	1	0	0	1	0	0	0	0	2	1	0	0	0	0	0	0	0	0	0	0	0	0	4	4	1	3	4	4	4	3	3	5	3	4	2	4	4
6	2	2	2	3	1	2	3	2	2	2	2	3	2	0	0	0	1	0	0	0	0	0	0	0	0	0	0	0	1	0	0	0	0	0	3	3	2	2	2	1	1	2	1	2	3	4	1	3	4
1	2	1	1	3	1	2	2	3	2	2	2	3	1	0	1	1	1	1	1	0	1	0	0	1	1	0	0	1	1	1	1	1	0	0	2	3	3	3	2	2	3	1	1	3	3	4	1	3	1
5	2	2	2	4	4	1	3	2	2	2	1	3	1	0	0	0	1	0	0	0	0	0	0	0	0	0	0	0	0	0	0	0	0	0	2	1	2	2	1	4	1	1	1	1	3	4	3	4	4
1	2	3	2	5	2	4	4	3	1	2	1	3	1	0	0	0	0	0	1	0	0	1	0	0	0	0	0	0	0	0	0	0	0	0	1	1	2	2	2	2	2	1	1	3	3	4	1	3	4
1	2	2	2	3	1	2	2	2	2	2	2	3	2	0	0	0	0	0	0	0	0	0	0	0	0	0	0	0	0	0	0	0	0	0	4	2	3	3	1	1	1	1	1	1	2	4	3	4	4
1	2	1	2	4	4	1	3	3	2	2	1	3	1	0	1	0	1	0	0	0	0	0	0	0	0	0	0	0	0	0	0	0	0	0	5	3	4	3	3	2	1	1	1	5	2	4	1	3	4
1	2	2	3	3	5	3	2	3	2	2	1	1	2	0	1	2	1	1	1	1	0	0	0	1	0	0	0	0	0	0	0	0	0	0	3	3	2	3	2	3	3	1	1	2	3	4	2	3	4
1	1	2	2	5	2	2	3	3	2	2	1	3	1	0	1	2	1	1	3	2	1	0	0	1	0	0	0	0	2	3	1	2	0	0	4	3	2	2	2	1	1	1	1	2	3	4	1	2	4
1	2	3	2	4	1	5	3	3	1	2	1	4	2	0	1	2	1	1	3	2	0	0	0	2	0	0	0	0	0	0	0	0	0	0	2	1	2	1	1	2	2	2	2	3	4	4	4	4	4
6	1	3	2	5	8	3	4	2	1	2	1	1	1	0	0	0	0	0	0	0	0	0	0	0	0	0	0	0	0	0	0	0	0	0	2	1	1	1	1	1	1	1	1	1	4	4	4	4	4
6	2	3	2	3	1	4	3	2	2	2	1	3	1	0	0	0	0	0	0	0	0	0	0	0	0	0	0	0	0	0	0	0	0	0	2	1	2	2	1	1	1	1	1	1	4	4	4	3	4
2	1	1	2	3	1	2	2	2	2	2	1	2	1	0	0	0	0	0	0	0	1	0	0	0	0	0	0	0	0	0	0	0	0	0	1	1	3	2	1	1	1	1	1	1	4	4	3	4	4
1	2	3	2	3	1	4	3	3	2	2	1	2	2	0	0	0	0	1	0	0	0	0	0	0	0	0	0	0	0	0	1	0	0	0	3	3	2	2	2	3	3	2	1	5	4	4	2	4	4
6	2	4	2	5	2	5	4	3	1	2	1	2	1	0	0	0	0	0	0	0	0	0	0	0	0	0	0	0	0	0	0	0	0	0	2	2	1	2	1	1	1	1	1	1	3	4	2	4	4
1	2	4	2	3	4	4	3	2	1	2	1	2	2	0	0	0	0	0	0	0	0	0	0	0	0	0	0	0	0	0	0	0	0	0	2	1	1	2	1	1	1	1	1	1	4	4	2	4	4
6	2	1	2	5	4	1	3	3	1	2	1	1	1	0	0	0	0	0	0	0	0	0	0	0	0	0	0	0	0	0	0	0	0	0	2	2	1	2	1	1	1	1	1	1	2	4	1	3	4
4	2	2	2	4	4	1	2	3	2	2	1	3	2	0	0	1	1	2	1	1	1	0	0	0	0	0	1	1	1	1	1	0	0	1	4	3	3	3	4	5	2	2	1	5	3	4	3	3	4
6	2	2	2	4	1	2	3	3	2	2	1	3	1	0	0	0	0	0	1	0	0	0	0	0	0	0	0	0	0	0	0	0	0	0	2	1	1	2	1	1	1	1	1	1	2	4	1	3	3
2	2	4	2	3	1	5	3	3	2	2	1	3	1	0	0	1	1	0	0	0	0	0	0	0	0	0	0	0	0	0	0	0	0	0	2	2	1	3	1	1	1	1	1	5	3	4	1	4	3
2	2	1	1	3	1	2	2	3	2	2	2	2	1	0	0	1	0	0	0	0	2	1	0	0	0	0	0	1	0	0	0	0	0	0	3	2	1	3	3	1	1	1	1	1	3	4	3	2	4
1	1	3	2	5	2	4	4	3	1	2	1	1	1	0	0	0	0	0	0	0	0	0	0	0	0	0	0	0	0	0	0	0	0	0	2	1	1	2	1	1	1	1	1	1	3	4	4	4	4
1	2	3	2	3	5	3	3	2	2	2	1	3	1	0	0	0	0	0	0	0	0	0	0	0	0	0	0	0	0	0	0	0	0	0	2	2	1	2	1	2	2	1	1	2	4	4	4	4	4
1	2	3	2	3	3	4	3	3	2	2	1	2	1	0	0	0	0	0	1	0	0	0	0	1	0	0	0	0	0	0	0	0	0	0	2	2	1	2	1	2	1	1	1	2	3	4	2	4	4
1	1	2	2	5	2	1	3	3	2	2	2	3	1	0	0	0	0	1	0	0	0	0	0	0	0	0	0	1	1	0	0	0	0	0	2	1	1	2	1	1	1	1	1	1	3	4	1	4	4
1	2	1	1	4	5	1	1	3	1	2	1	3	1	0	0	0	0	0	1	0	0	0	0	0	0	0	0	0	0	0	0	0	0	0	3	2	1	2	1	1	1	1	1	1	4	4	2	3	4
1	1	1	2	4	5	1	3	2	2	2	1	3	1	0	0	0	0	0	0	0	1	0	0	0	0	0	0	0	0	0	0	0	0	0	3	4	1	3	2	2	3	1	1	1	2	3	2	3	4
1	2	1	2	3	1	2	2	3	2	2	1	3	1	0	0	0	0	0	0	0	0	0	0	0	0	0	0	0	0	0	0	0	0	0	3	2	1	2	2	1	1	1	1	1	3	4	1	3	4
6	2	1	2	3	1	2	2	2	2	2	2	3	2	0	0	0	0	0	0	2	0	0	0	1	0	0	0	0	0	0	0	0	0	0	2	1	3	2	1	2	1	1	1	1	2	4	1	3	4
3	2	2	2	3	1	2	3	3	2	1	1	2	1	0	0	0	0	0	0	0	1	0	0	0	0	0	0	0	0	0	0	0	0	0	4	3	2	3	3	4	3	2	2	5	4	4	2	4	4
1	1	3	2	2	4	4	3	3	2	2	2	4	1	0	1	0	1	1	0	1	0	0	0	0	0	0	0	1	1	0	0	0	0	0	2	2	3	2	1	2	3	3	1	1	4	4	2	4	4
1	2	2	2	3	1	2	3	3	2	2	1	3	1	0	0	0	0	0	0	0	0	0	0	0	0	0	0	0	0	0	0	0	0	0	2	4	1	2	1	1	1	1	1	1	3	4	3	4	4
1	2	2	1	2	1	2	2	3	1	2	1	2	1	0	0	0	0	0	1	0	1	0	0	0	0	0	0	0	0	0	0	0	0	0	2	1	1	1	1	1	1	1	1	1	4	4	3	4	4
1	2	3	2	2	1	4	3	2	2	2	1	3	1	0	0	0	1	1	1	1	0	0	0	1	0	0	0	0	0	0	0	0	0	0	2	2	2	3	3	4	3	1	1	1	3	4	2	4	4
1	2	2	2	3	1	2	3	3	2	2	1	3	2	0	1	0	0	1	1	1	1	1	0	0	0	0	0	2	0	0	0	0	0	0	4	2	3	3	4	4	3	3	2	1	3	4	2	4	4
1	1	2	2	5	2	2	3	3	2	2	2	3	1	0	0	1	0	0	0	0	0	0	0	0	0	0	0	0	0	0	0	0	0	0	4	3	2	3	1	1	1	1	1	3	2	4	2	3	4
1	1	2	2	5	2	1	2	3	2	2	2	3	1	0	0	2	1	1	1	2	1	1	1	1	0	0	0	1	1	0	0	0	0	0	1	3	1	2	1	1	1	1	1	3	2	4	1	3	4
1	2	1	1	3	1	2	2	2	2	1	1	3	1	0	1	1	1	0	1	1	0	1	0	0	0	0	0	1	1	0	1	1	0	0	3	2	3	3	3	3	2	2	1	3	2	1	1	3	1
6	2	2	2	3	1	3	3	3	2	2	1	4	1	0	1	1	1	1	3	1	1	0	0	1	1	1	0	2	0	0	0	0	0	0	2	2	2	2	3	2	2	2	1	3	3	4	3	4	4
2	2	1	2	3	1	2	2	3	2	2	1	4	1	0	0	1	0	0	0	0	0	0	0	1	0	0	0	0	0	0	0	0	0	0	2	2	1	2	1	1	1	1	1	1	3	4	3	4	4
4	2	2	2	5	2	2	3	3	2	2	1	3	1	0	0	0	0	0	0	0	0	0	0	0	0	0	0	0	1	0	0	0	0	0	1	2	2	2	2	3	2	1	1	3	3	4	2	4	4
4	2	1	2	5	6	1	3	3	2	2	2	4	1	0	0	0	0	1	0	0	0	0	0	0	0	0	0	0	0	0	0	0	0	0	2	2	1	2	1	3	1	1	1	2	3	4	2	4	4
6	2	2	2	3	1	3	3	3	2	2	1	1	2	0	1	0	1	0	0	0	0	0	0	0	0	1	0	0	0	0	0	0	0	0	2	2	2	2	1	1	1	1	1	3	3	4	3	4	4
1	2	2	2	3	5	1	2	2	2	2	2	4	1	0	0	0	0	1	1	1	0	0	0	1	0	0	0	0	0	0	0	0	0	0	3	2	2	2	2	2	2	2	1	1	4	4	2	4	4
1	2	3	2	4	1	4	4	2	2	1	1	4	1	0	0	1	0	0	0	0	0	1	0	0	0	0	0	0	0	0	0	0	0	0	3	2	1	3	1	1	1	1	1	5	3	4	3	4	4
1	2	3	2	3	1	4	3	1	2	2	1	2	1	0	0	0	0	0	0	0	0	0	0	0	0	0	0	0	0	0	0	0	0	0	2	1	1	2	1	1	1	1	2	1	3	4	4	4	4
6	2	3	2	3	1	4	3	3	2	2	2	4	2	0	0	0	1	0	0	0	0	0	0	0	0	0	0	0	0	0	0	0	0	0	1	1	1	2	1	1	1	1	1	1	4	4	4	4	4
6	2	1	2	4	4	1	2	2	2	2	1	2	2	0	1	1	1	0	0	0	0	0	0	0	0	0	1	0	0	0	0	0	0	0	3	2	1	2	3	3	3	1	1	1	3	4	2	4	4
1	1	1	1	3	7	1	2	3	1	2	1	1	1	0	0	0	0	0	0	0	0	0	0	0	0	0	0	0	0	0	0	0	0	0	2	1	1	2	1	1	1	1	1	1	3	4	2	4	4
5	2	1	2	5	2	1	3	3	2	2	1	3	1	0	0	1	0	0	0	0	0	0	0	0	0	0	0	0	0	0	0	0	0	0	2	2	4	2	1	1	1	1	1	1	4	4	2	3	4
1	2	1	2	3	1	2	3	2	1	2	2	3	1	0	0	1	0	0	1	0	0	1	0	0	0	0	0	0	0	0	0	0	0	0	2	2	2	2	1	1	1	1	1	2	2	4	1	3	4
1	2	2	2	4	5	2	1	3	2	2	1	3	1	0	0	0	0	0	0	0	0	0	0	0	0	0	0	0	0	0	0	0	0	0	2	1	1	2	1	1	1	1	1	1	4	4	1	4	4
6	2	2	1	3	1	3	3	3	2	2	1	3	1	0	0	0	0	0	0	1	0	0	0	0	0	0	0	2	0	0	0	0	0	0	2	1	1	1	1	1	1	1	1	1	3	4	2	4	1
6	2	4	2	3	1	5	3	1	1	2	1	4	2	0	1	0	1	1	1	2	0	0	0	1	0	0	0	0	0	1	0	0	0	0	2	1	1	3	1	1	1	2	1	2	3	4	1	3	4
1	2	1	1	4	3	1	2	3	1	1	1	2	1	0	1	1	0	1	0	1	0	0	0	0	1	0	0	0	1	0	0	0	0	0	3	2	1	2	1	1	1	1	1	1	3	1	1	3	3
1	2	1	2	3	1	1	2	2	2	2	2	3	1	0	0	0	0	1	1	2	0	1	1	1	1	1	1	1	1	1	1	1	1	1	2	2	1	2	1	1	1	1	1	3	3	4	1	2	4
2	2	1	1	3	1	1	2	2	2	2	1	3	1	0	0	0	0	0	1	1	0	0	0	0	0	0	0	0	0	0	0	0	0	0	2	4	2	1	1	1	1	1	1	3	2	4	1	2	1
1	2	2	2	4	5	2	3	2	2	2	1	3	1	0	2	2	2	2	1	1	0	0	0	0	1	0	0	1	0	1	2	1	0	1	3	3	2	2	1	2	1	3	1	3	2	4	1	3	3
1	2	1	1	3	1	1	2	2	2	1	1	3	1	1	2	2	2	2	1	3	1	1	2	0	2	3	1	1	1	2	3	3	1	0	4	3	1	3	3	1	3	5	3	3	2	1	1	3	4
1	2	1	1	2	1	1	2	1	2	2	2	4	1	1	1	0	0	0	0	2	1	1	0	1	0	1	0	1	0	1	1	1	0	1	3	3	2	3	2	2	2	2	1	2	2	3	1	3	1
1	2	1	2	3	1	2	2	3	2	2	2	4	1	0	0	1	1	1	1	2	1	1	0	0	0	1	1	1	1	3	2	2	1	3	3	4	1	2	2	3	4	4	2	3	2	4	1	1	3
1	2	2	2	5	6	1	3	3	2	2	2	4	2	1	2	2	2	2	2	2	1	2	1	2	1	2	2	1	1	1	1	1	0	0	3	3	2	2	2	4	3	4	2	3	2	4	1	2	3
3	2	1	2	3	1	1	3	2	2	2	2	4	1	0	0	0	0	0	0	0	0	0	0	0	0	0	1	1	1	1	1	1	1	1	3	5	3	3	3	3	3	3	3	3	2	2	2	2	3
2	2	1	1	2	1	1	2	2	2	2	1	3	1	0	1	3	1	2	2	2	1	1	0	0	1	2	2	1	1	1	2	2	0	0	1	1	4	3	2	3	3	3	1	2	2	4	1	3	1
1	2	1	2	3	1	2	4	2	2	2	2	3	2	0	0	2	2	1	1	1	2	1	1	2	2	1	1	3	2	2	2	1	2	2	3	4	3	3	3	2	4	3	2	2	2	4	1	2	2
1	2	2	2	3	1	3	3	2	2	2	1	4	1	0	1	0	1	1	1	1	0	0	0	1	0	0	0	0	0	0	0	0	0	0	2	1	3	3	3	3	3	3	1	3	3	4	3	4	4
1	1	3	2	5	2	3	4	3	1	2	1	2	2	0	1	0	0	0	0	2	0	0	0	1	0	0	0	1	1	3	2	1	0	1	2	2	5	3	3	5	4	2	1	2	2	4	2	3	4
6	2	2	2	4	4	1	3	3	2	2	2	4	1	0	1	0	1	1	0	1	1	0	0	1	0	0	1	0	0	1	1	1	0	1	4	4	4	3	3	3	2	2	1	3	2	4	1	2	4
1	2	1	1	3	1	2	2	3	1	1	1	4	1	0	0	1	0	0	0	0	0	0	0	0	0	0	0	0	0	0	0	0	0	0	3	3	2	2	2	1	1	1	1	1	3	1	2	4	4
1	1	2	2	4	5	3	3	3	2	2	1	2	1	0	1	1	1	1	1	2	0	0	0	1	0	0	1	0	1	1	1	2	1	1	2	2	2	2	1	3	1	1	1	2	2	4	1	2	3
6	2	1	2	3	1	1	2	3	2	2	2	3	1	0	1	1	1	1	1	2	1	1	0	1	1	1	1	1	1	1	1	1	1	1	3	2	5	3	5	3	3	3	2	3	2	1	1	2	4
1	1	2	2	5	2	2	3	3	2	2	2	4	1	0	0	1	0	1	1	1	0	0	0	1	0	0	0	1	1	1	0	1	0	0	3	3	2	3	2	1	2	1	1	2	2	4	1	2	4
1	2	1	1	3	1	1	2	1	2	2	1	2	2	0	1	3	3	1	1	2	0	1	0	2	0	3	2	0	0	0	2	1	1	1	4	3	1	2	1	1	4	5	1	3	2	3	1	2	4
1	2	2	2	3	7	2	1	2	2	2	1	3	1	0	2	2	2	1	1	2	1	0	0	3	0	0	0	0	0	0	0	0	0	0	4	2	2	2	3	2	5	3	1	5	2	4	1	2	3
1	1	1	2	3	1	1	2	2	2	2	1	2	1	0	0	1	1	1	0	1	1	0	1	1	0	1	1	1	1	0	0	1	0	0	2	4	2	2	3	1	3	1	1	1	2	4	1	2	4
1	2	2	1	3	1	2	3	2	2	2	2	1	1	0	0	0	0	0	0	0	1	0	0	2	0	0	0	0	0	3	0	2	0	1	2	1	3	2	3	4	4	2	1	5	2	4	1	3	1
1	1	1	1	2	7	2	2	2	1	1	2	2	2	0	1	1	0	0	0	1	0	1	0	1	0	1	0	0	0	0	0	0	0	0	3	2	3	2	1	1	1	1	1	1	2	1	1	2	4
1	2	2	2	3	1	3	2	2	2	2	1	4	2	1	1	2	1	1	1	1	0	0	0	0	0	0	0	0	0	0	0	0	0	0	5	3	3	4	3	4	3	4	1	3	3	4	3	4	4
2	2	1	2	4	1	2	2	2	2	1	2	3	1	0	2	2	1	1	1	1	1	1	1	1	1	1	1	1	1	1	1	1	1	1	3	4	3	2	3	3	2	2	1	3	2	4	2	4	4
1	2	2	2	4	1	3	3	3	2	2	1	3	1	0	0	1	1	1	0	1	0	0	0	0	0	0	1	1	0	1	0	0	0	0	4	4	3	3	3	3	2	3	1	3	2	4	4	4	4
2	2	1	2	3	1	1	2	2	2	2	2	3	2	0	1	1	1	1	1	2	2	1	1	1	1	1	1	1	1	1	1	1	1	1	3	3	2	2	1	1	1	1	1	3	1	4	3	4	4
1	1	2	2	5	4	1	2	2	2	2	1	2	1	0	0	0	0	0	0	0	0	0	0	0	0	0	0	0	0	0	0	0	0	0	2	1	1	2	1	1	1	1	1	1	4	4	4	4	4
1	2	1	2	3	1	2	2	3	2	2	2	4	1	0	0	1	2	1	0	0	1	0	0	0	0	0	0	0	0	0	0	0	0	0	2	3	1	2	2	3	3	3	2	5	2	4	3	3	4
6	2	2	2	4	1	2	3	1	2	2	1	4	1	0	0	0	0	0	0	0	0	0	0	0	0	0	0	0	0	0	0	0	0	0	1	1	2	3	2	3	2	2	1	1	2	4	3	2	4
5	2	2	2	3	1	2	3	2	2	2	1	4	2	1	2	2	2	2	2	2	2	1	1	1	1	1	1	1	1	1	1	1	1	1	2	3	3	3	3	3	3	3	3	3	4	4	4	3	4
1	2	2	2	3	1	2	3	1	2	2	2	2	1	0	1	1	1	1	1	1	1	1	1	1	1	1	1	1	1	1	1	1	1	1	3	3	2	3	2	2	2	2	2	3	3	4	3	3	4
6	2	2	2	2	1	3	3	2	2	2	1	3	1	0	1	0	1	0	1	1	1	0	0	0	0	0	0	0	1	0	0	0	0	0	3	2	2	2	2	2	3	2	2	3	3	4	4	4	4
1	2	1	2	2	1	2	2	3	2	2	2	4	1	0	0	2	0	0	1	0	2	1	0	1	0	1	1	0	0	0	1	3	0	0	5	3	5	3	5	5	5	5	1	5	3	4	3	3	4
1	2	2	2	3	1	2	2	1	2	2	2	4	1	0	1	1	1	1	1	1	1	1	1	1	1	1	1	1	1	1	1	1	1	1	2	3	2	3	1	1	1	4	1	3	3	4	1	2	4
1	2	3	2	4	1	4	3	3	1	2	2	3	2	0	1	1	1	1	1	1	1	1	1	1	0	1	0	1	1	1	1	1	0	0	1	2	4	1	3	4	3	2	1	5	2	4	1	4	4
1	2	2	2	3	1	2	2	2	2	2	2	4	2	0	1	2	1	1	1	1	0	0	1	1	1	0	0	1	1	1	1	1	1	1	3	2	1	2	1	1	2	2	1	2	3	4	2	3	4
6	2	2	2	3	1	2	3	3	2	2	1	1	2	1	2	2	2	2	2	2	2	2	2	2	2	2	2	1	2	2	2	2	0	0	4	3	4	3	5	3	4	4	2	5	4	4	4	4	4
2	2	2	2	3	1	3	3	3	2	2	2	4	1	0	1	1	1	1	1	1	1	1	1	1	1	1	1	1	1	1	1	1	1	1	3	3	2	3	4	4	4	2	2	3	2	3	2	4	4
1	2	2	2	3	1	3	3	2	2	2	1	4	2	1	2	2	2	2	2	2	1	1	1	1	0	1	1	1	1	1	1	1	1	1	5	4	3	4	4	4	3	3	3	3	2	4	2	2	4
1	2	3	2	2	8	3	1	2	2	2	1	4	2	0	1	1	1	1	1	0	1	1	0	0	0	1	0	0	1	0	0	0	0	0	3	3	2	2	2	3	3	2	1	3	4	4	3	3	4
1	2	4	2	3	4	5	3	1	1	1	1	2	1	0	0	0	0	0	1	0	0	0	0	0	0	0	0	0	0	0	0	0	0	0	3	2	1	2	2	1	1	1	1	1	4	4	3	4	4
4	1	4	2	3	5	5	3	2	1	2	1	4	1	0	1	1	1	1	1	1	2	0	0	0	0	0	0	0	0	0	0	0	0	0	3	3	1	3	1	1	1	1	1	3	2	4	4	4	4
1	2	2	2	3	1	2	2	3	2	2	1	3	2	0	1	1	1	1	1	1	2	1	1	1	0	0	1	1	1	1	1	1	0	0	4	3	2	2	2	1	1	1	1	1	3	4	1	3	4
6	2	2	2	2	1	3	3	1	2	2	2	4	1	0	1	1	1	1	1	1	1	0	1	1	1	0	1	1	1	1	1	1	0	0	5	2	3	3	1	1	1	1	1	5	2	4	3	3	4
1	2	2	2	3	1	3	3	2	2	2	2	3	1	0	1	1	1	1	1	1	1	1	1	1	1	1	1	1	1	1	1	1	1	1	3	3	2	2	2	2	2	2	2	1	2	3	4	3	4
5	2	2	2	3	1	3	3	3	2	2	1	3	1	0	1	1	1	1	1	1	1	1	1	1	1	1	1	1	1	1	1	1	1	1	3	3	2	2	2	2	2	2	1	3	2	4	1	4	4
1	2	1	2	3	1	2	2	3	2	1	2	4	1	0	0	1	0	0	0	1	0	0	1	1	0	0	1	0	0	0	0	0	0	1	3	2	1	3	2	2	1	1	1	1	4	4	3	3	4
6	2	2	2	3	1	2	2	2	2	2	1	4	1	0	1	0	1	1	0	1	0	0	0	1	0	0	0	1	0	1	0	1	0	0	3	1	2	3	2	4	3	3	1	3	3	4	4	4	3
1	1	2	2	3	5	3	3	2	2	2	1	2	1	0	0	0	0	0	0	0	0	0	0	0	0	0	0	0	0	0	0	0	0	0	2	2	2	3	2	2	2	2	1	1	2	4	1	3	4
1	2	2	2	2	1	3	2	2	2	2	1	3	1	0	0	0	0	0	0	0	0	0	0	0	0	0	0	0	0	0	0	0	0	0	3	2	2	2	3	3	3	3	3	3	2	4	1	4	4
2	1	2	2	5	2	1	3	2	2	2	2	3	2	0	1	2	1	1	1	2	2	1	1	2	1	1	1	1	1	1	1	1	1	1	3	3	2	3	3	2	2	2	1	5	3	4	1	3	4
6	2	2	2	3	1	2	2	2	2	2	2	4	1	1	2	2	2	2	2	2	1	1	1	1	1	1	2	1	1	1	1	1	1	1	3	4	2	2	3	3	2	3	1	2	2	4	1	3	4
6	2	1	2	3	1	2	2	1	2	2	2	4	1	0	1	1	1	1	1	1	1	1	1	1	1	1	1	1	1	1	1	1	1	1	3	4	2	2	3	2	4	3	2	3	2	4	2	3	4
1	2	2	2	3	1	2	2	1	2	2	2	3	1	0	1	1	2	1	1	1	1	1	1	1	1	1	1	1	1	1	1	1	1	1	4	3	3	3	3	4	3	3	3	5	3	4	3	3	4
6	2	2	2	3	1	2	3	3	2	2	1	2	1	0	1	1	1	1	1	1	1	1	1	1	1	1	1	1	1	1	1	1	1	1	2	2	3	1	2	2	2	2	2	3	2	4	2	3	4
1	2	1	2	3	1	2	2	3	2	2	2	3	1	0	1	1	1	1	1	1	1	1	1	1	1	1	1	1	1	1	1	1	1	1	1	2	3	1	3	2	2	2	1	3	4	4	3	3	4
4	2	2	2	5	2	2	4	2	2	2	2	4	1	0	1	1	1	1	1	1	1	0	0	1	1	1	1	1	1	1	1	1	1	1	3	4	3	3	3	3	2	3	2	3	2	4	2	3	4
6	2	2	2	3	1	3	3	2	2	2	1	4	1	0	1	1	1	1	1	1	1	0	0	1	1	1	1	1	1	1	1	1	1	1	3	2	2	3	2	4	3	2	2	3	3	4	1	3	4
1	2	1	2	3	1	2	2	2	2	2	1	2	2	0	0	1	1	0	0	0	0	0	0	1	0	0	0	0	0	0	0	0	0	0	2	2	1	2	1	1	1	1	1	1	3	4	3	3	4
6	2	1	2	3	1	2	2	3	2	2	1	2	1	0	1	1	1	2	1	1	1	0	0	0	0	0	1	0	0	0	0	0	0	0	3	2	1	2	1	3	3	2	1	3	1	4	1	3	4
5	1	2	2	3	4	3	3	3	2	2	1	1	1	0	1	1	1	1	0	1	0	0	0	0	0	0	0	1	1	0	0	1	0	0	3	1	1	3	2	2	2	1	1	1	2	4	2	3	4
1	2	2	1	3	1	2	2	2	2	2	1	3	1	0	2	1	1	1	1	2	1	1	0	0	0	0	0	1	1	0	0	0	0	0	3	3	3	3	3	3	3	2	1	3	3	4	4	2	4
1	2	1	2	3	1	2	2	2	2	2	2	4	2	0	1	1	2	2	1	2	1	1	1	2	1	2	1	1	1	1	1	1	1	1	5	2	1	3	2	2	2	1	1	5	2	4	1	2	4
2	1	1	1	2	1	1	2	2	2	1	1	2	1	0	1	1	1	1	1	1	1	1	1	1	1	1	1	1	1	1	1	1	1	1	4	4	1	3	4	3	4	2	3	3	3	3	1	4	4
2	2	1	1	3	1	2	2	2	2	1	1	3	1	0	1	1	1	1	1	1	1	2	0	1	1	1	1	1	1	1	1	1	1	1	2	4	2	3	3	3	3	4	3	3	3	1	1	4	4
1	2	2	2	3	8	3	2	3	2	2	1	3	1	0	1	1	1	1	1	1	1	1	0	1	0	1	1	0	1	0	1	1	0	0	3	3	3	3	3	4	2	4	1	4	3	4	1	3	4
1	2	2	2	3	1	3	3	2	2	2	1	4	2	1	2	1	1	1	1	2	1	1	1	1	1	1	1	0	0	0	0	0	0	0	4	4	3	3	3	3	3	3	2	3	2	4	2	3	4
4	1	2	2	5	2	2	3	3	2	2	2	4	1	0	1	1	1	1	1	1	1	0	0	0	1	0	0	1	0	0	0	0	0	0	5	3	2	4	2	1	1	1	1	3	3	4	2	2	4
1	2	2	2	3	1	2	2	1	2	2	2	4	1	0	1	1	0	1	1	1	1	0	0	0	0	0	0	0	1	1	0	0	0	0	3	3	1	1	1	1	1	1	1	1	2	4	4	4	4
1	1	3	2	5	2	3	4	3	1	2	2	3	1	0	1	1	1	1	1	1	2	1	1	2	1	1	1	1	1	0	0	0	0	0	3	4	3	3	4	3	2	2	1	2	3	4	1	3	4
1	2	2	2	2	1	3	3	2	2	2	2	4	1	0	1	2	1	1	1	2	2	1	1	1	1	1	1	1	1	1	1	1	0	0	4	5	3	3	3	3	3	3	3	5	3	4	1	4	4
5	2	1	2	3	1	2	2	2	2	2	1	4	1	0	1	1	1	1	1	1	1	1	1	1	1	1	1	1	1	1	1	1	1	1	4	3	2	4	2	2	1	1	1	3	3	4	1	3	4
1	2	1	2	3	1	2	2	3	2	2	1	2	2	0	1	1	1	1	1	1	1	1	1	1	1	1	1	1	1	1	1	1	1	1	3	3	2	3	2	2	2	2	2	3	2	4	1	4	4
6	2	4	2	2	1	5	3	3	1	2	1	2	1	0	1	1	1	1	1	1	1	0	1	1	1	1	1	1	1	1	1	1	1	1	5	4	5	4	5	5	4	4	1	5	4	4	1	3	4
1	2	1	2	3	1	2	3	3	2	2	2	3	1	0	1	1	1	1	1	1	1	1	1	1	1	1	1	1	1	1	1	1	1	1	2	2	2	3	2	2	2	2	2	2	2	2	2	2	4
1	2	2	2	3	1	2	3	3	2	2	1	2	2	0	1	1	1	0	1	1	1	1	0	1	0	1	0	1	2	2	1	1	0	0	2	3	2	1	2	2	2	2	1	3	2	4	1	2	3
6	2	1	2	3	1	2	2	2	2	2	2	3	1	0	1	1	1	1	1	1	0	0	0	0	0	0	0	1	1	1	1	1	1	1	2	2	2	2	2	2	2	2	2	3	2	4	2	2	4
1	2	2	2	4	2	2	3	3	2	2	2	3	1	0	0	1	1	1	1	2	0	0	0	1	1	0	0	1	1	1	1	1	1	1	4	4	3	3	4	2	4	2	1	3	3	4	2	3	3
1	2	2	2	2	3	3	2	3	2	2	1	3	1	0	0	0	0	1	0	1	0	1	0	2	0	0	0	0	1	1	0	1	0	0	2	1	2	2	1	2	2	2	2	1	1	4	4	4	4
6	1	4	2	5	2	5	4	3	1	2	1	2	1	0	0	0	0	0	0	0	0	0	0	0	0	0	0	0	0	0	0	0	0	0	2	1	4	2	1	1	1	2	1	1	3	4	3	3	4
1	1	2	2	5	2	1	4	3	1	2	1	3	1	0	1	1	1	1	2	2	1	0	0	1	0	0	0	1	1	1	1	1	0	0	2	4	1	2	2	2	1	1	1	3	4	4	1	4	3
3	2	2	2	3	1	2	3	2	2	1	2	2	2	0	1	2	2	2	1	1	1	2	1	1	1	1	1	0	0	0	0	1	0	0	4	4	3	3	3	4	4	3	3	5	2	4	3	3	4
6	2	2	2	3	1	2	2	2	2	2	1	3	1	0	0	0	1	1	1	1	1	1	0	1	1	1	1	1	0	0	1	1	0	0	2	1	3	2	2	3	3	3	1	3	2	4	2	3	4
6	2	2	2	3	1	2	2	3	2	2	1	2	2	0	1	1	1	1	1	1	1	0	0	1	1	1	1	1	1	1	1	1	0	0	2	2	3	2	2	2	2	2	2	1	3	4	3	3	4
1	1	3	2	3	4	4	3	2	2	2	1	2	1	0	1	1	1	1	1	1	1	1	0	1	1	0	1	1	0	1	1	1	1	1	3	3	2	3	3	3	4	3	1	3	3	4	3	4	3
1	1	2	2	5	2	1	3	3	1	2	2	3	1	0	1	1	1	1	1	1	2	1	0	0	0	0	0	1	0	0	0	0	0	0	3	2	2	3	2	1	1	2	1	3	2	4	2	3	4
6	2	1	2	2	1	2	2	3	2	2	1	2	1	0	1	2	1	1	1	1	0	0	0	0	0	0	0	1	2	2	0	1	0	0	4	4	4	3	2	5	2	1	1	5	2	4	4	4	4
1	2	3	2	5	2	4	4	3	2	1	1	3	1	0	0	0	0	0	0	0	0	0	0	0	0	0	0	1	1	1	1	1	0	0	3	3	3	3	2	2	2	2	1	2	3	4	1	3	4
1	1	1	2	3	3	1	2	2	2	2	2	4	1	0	1	1	1	1	1	1	1	1	1	1	1	1	1	1	1	1	1	1	1	1	3	3	3	2	2	3	2	1	1	2	2	4	1	2	4
1	2	2	2	3	1	3	3	3	2	2	2	4	2	0	1	1	1	1	1	1	1	1	1	1	1	1	1	1	1	1	1	1	1	1	2	1	2	2	2	4	3	2	1	1	3	4	3	3	4
6	2	3	2	3	1	4	3	3	2	2	1	3	2	0	1	1	1	1	1	1	1	1	1	1	1	1	1	1	1	1	1	1	1	1	1	2	2	2	2	2	1	1	1	2	1	4	2	4	4
1	2	3	2	3	1	4	3	2	2	2	2	4	2	0	1	1	1	1	1	1	1	1	1	1	1	1	1	2	2	2	2	3	0	0	2	2	2	2	2	2	2	2	1	1	2	4	4	3	3
1	2	3	2	2	1	4	2	2	2	2	1	3	2	0	1	1	1	1	1	1	1	1	1	1	1	1	1	1	1	1	1	1	1	1	4	3	1	3	1	1	1	1	1	3	3	4	2	4	4
3	2	1	2	3	1	1	3	2	2	2	1	4	1	0	1	1	1	1	1	1	2	0	0	0	1	0	1	1	1	1	0	1	1	1	3	4	2	3	2	3	2	1	1	5	3	4	1	4	4
1	2	1	2	2	1	2	2	2	2	2	2	4	2	0	1	1	1	1	1	1	1	0	0	1	0	0	1	0	0	0	0	0	0	0	4	3	4	3	1	2	2	1	1	2	3	4	1	1	4
1	1	1	2	4	1	2	2	2	2	2	2	3	1	0	0	0	0	1	0	1	1	0	1	1	0	0	0	0	0	1	1	1	0	0	2	2	3	2	3	2	2	2	1	3	2	4	1	3	4
6	2	1	2	3	1	2	2	2	2	2	1	3	1	0	0	0	0	0	0	0	0	0	0	0	0	0	0	0	0	0	0	0	0	0	2	1	2	2	2	4	4	2	1	3	3	4	2	4	4
1	2	2	2	3	1	3	3	3	1	2	2	3	1	0	0	0	0	1	0	0	0	0	1	0	0	1	0	1	0	0	0	0	0	0	3	1	1	3	1	1	1	1	1	5	1	4	1	2	4
3	2	1	1	3	1	2	2	2	2	2	1	3	1	1	1	1	3	1	1	0	0	0	0	0	1	0	0	0	0	0	0	0	0	0	4	3	1	3	4	3	2	3	2	3	4	1	1	4	1
1	2	2	2	4	1	3	3	2	2	2	2	4	1	0	1	1	1	1	1	1	1	2	1	1	1	1	1	1	0	1	0	1	0	1	3	4	3	2	3	4	3	2	1	3	2	4	3	3	4
1	2	1	2	3	1	2	2	2	2	2	1	3	1	0	1	1	1	1	1	1	1	1	1	1	1	1	1	1	1	1	1	1	1	1	2	2	3	2	3	3	3	3	1	5	3	4	4	4	3
1	2	2	2	3	1	2	2	3	2	2	2	4	2	0	2	2	2	2	1	1	2	1	0	1	1	0	1	1	0	1	1	1	0	1	4	3	3	2	3	5	3	3	1	3	3	4	1	3	2
1	2	1	1	3	1	1	2	2	2	1	1	2	1	0	1	1	1	1	1	1	0	0	0	0	0	0	0	1	1	1	1	1	1	1	2	2	2	1	2	1	1	1	1	1	2	1	2	3	4
1	2	3	2	3	1	4	3	2	2	2	1	3	1	0	0	0	1	0	0	0	0	0	0	0	0	0	1	0	0	0	0	0	0	0	2	1	1	1	1	1	1	1	1	1	2	4	2	2	4
1	2	2	2	3	1	2	3	2	2	2	2	4	2	1	2	2	2	2	2	2	1	1	1	2	2	2	2	0	0	0	1	1	0	0	4	4	2	3	2	2	2	2	1	3	3	4	2	2	3
6	2	1	2	3	1	1	2	2	2	2	2	4	1	0	1	1	1	1	1	1	1	1	1	1	1	1	1	1	1	1	1	1	1	1	3	3	2	2	2	3	3	2	1	2	3	4	1	2	4
1	2	1	1	3	1	2	2	2	2	1	1	2	1	0	1	1	1	1	1	1	1	1	1	1	1	1	1	1	1	1	1	1	1	1	3	3	3	3	3	2	2	3	2	2	3	4	2	3	3
4	1	3	2	5	2	2	3	1	2	2	2	4	1	0	0	1	1	1	1	1	1	1	1	1	1	1	1	1	1	1	1	1	1	1	3	3	2	3	1	3	3	3	1	3	2	4	1	2	4
4	1	3	2	5	2	4	3	2	2	2	2	4	2	0	1	1	1	1	1	1	1	1	1	1	1	1	1	1	1	1	1	1	1	1	1	1	1	2	1	1	1	1	1	1	1	4	2	4	4
1	1	3	2	5	2	4	3	1	2	2	1	2	2	0	1	1	1	1	1	1	1	1	1	1	1	1	0	1	1	1	1	1	0	0	3	3	2	2	2	2	2	2	1	3	3	4	2	3	3
1	2	3	2	4	1	4	4	3	1	2	1	2	1	0	0	3	1	1	1	1	1	1	1	1	1	1	0	2	1	1	1	1	1	2	3	3	2	2	2	2	2	2	2	3	3	4	3	4	1
6	2	1	2	3	1	2	3	2	2	2	2	3	1	0	2	1	1	1	0	1	0	1	1	0	0	1	1	1	1	0	1	1	0	0	2	2	2	2	2	1	2	2	1	1	3	4	2	3	4
1	2	2	2	4	3	3	3	3	2	2	2	3	1	0	0	1	1	1	1	1	0	0	0	1	1	1	1	1	2	1	1	1	0	0	5	4	3	4	2	4	3	2	1	5	2	4	1	2	3
1	1	2	2	3	1	2	2	2	2	1	2	4	1	0	1	1	1	1	1	1	0	0	0	0	0	0	0	1	0	0	0	0	0	0	4	5	3	3	4	4	4	4	2	5	2	4	1	1	4
6	2	2	2	3	1	2	3	3	2	2	1	3	1	0	1	1	1	1	1	1	0	0	0	0	0	0	0	0	0	0	0	0	0	0	3	3	1	3	3	4	3	4	3	3	2	4	1	4	4
1	2	2	2	3	1	3	3	1	2	2	2	3	2	1	0	0	0	0	0	0	0	0	0	0	0	0	0	0	0	0	0	0	0	0	3	3	2	3	1	1	1	1	1	1	1	4	2	3	4
1	1	2	2	2	7	3	1	3	2	2	2	4	1	0	0	0	0	0	0	0	0	0	0	0	0	0	0	0	0	0	0	0	0	0	2	1	3	2	1	1	1	1	1	1	2	4	1	4	4
6	2	1	2	3	1	1	2	2	1	2	2	2	1	0	1	1	1	1	1	1	1	1	1	1	1	1	1	1	1	1	1	1	1	1	2	2	2	3	3	3	3	2	2	2	2	4	1	3	3
1	2	2	2	2	1	2	3	3	2	2	2	4	1	0	1	1	1	1	1	1	1	1	0	1	1	1	1	1	1	1	1	1	1	1	2	2	2	2	2	2	2	2	1	5	2	4	1	4	4
4	2	2	2	4	4	2	3	3	2	2	1	3	1	0	1	1	1	1	1	1	1	0	0	1	1	0	1	1	1	1	1	1	1	1	2	2	4	2	2	2	2	1	1	3	3	4	2	3	2
6	2	2	2	3	1	3	3	3	2	2	1	4	1	0	0	0	0	1	0	0	0	0	0	0	0	0	0	0	0	0	0	0	0	0	2	2	1	2	2	1	1	1	1	1	2	4	2	3	3
1	2	2	3	4	4	2	3	3	2	2	2	4	1	0	1	3	2	1	0	1	1	0	0	1	0	0	1	1	0	0	1	1	0	0	4	3	3	3	3	2	4	2	1	2	2	4	3	4	1
1	2	2	2	4	7	2	3	2	2	2	1	3	1	0	1	1	1	1	1	1	1	1	0	1	1	1	1	1	1	1	1	1	1	1	2	3	2	2	3	2	2	2	1	2	2	4	1	3	4
1	2	3	2	3	2	3	3	2	2	2	2	3	1	0	1	1	1	1	1	1	1	1	1	1	1	1	1	1	1	1	1	1	1	1	3	2	2	3	2	2	2	2	2	2	2	4	2	2	3
1	2	2	2	3	4	3	3	3	2	2	2	4	1	0	1	2	1	1	1	1	1	0	0	1	1	1	1	1	0	1	1	1	0	0	3	3	1	3	2	2	2	2	2	3	1	4	1	2	3
1	2	3	2	3	3	3	3	2	2	2	2	3	1	0	1	1	1	1	1	1	1	1	0	1	1	1	1	1	1	1	1	1	0	0	2	4	5	2	2	2	2	2	1	5	2	4	1	2	3
1	2	1	2	4	4	1	2	3	2	2	2	2	1	0	2	1	2	1	2	2	1	1	1	1	1	0	1	1	0	0	1	1	0	0	4	3	2	2	4	3	3	2	2	3	2	4	1	2	3
1	2	2	2	4	4	2	3	3	2	2	1	3	1	0	0	1	0	0	0	1	0	0	0	0	0	0	0	0	1	0	0	0	0	0	2	4	1	3	1	1	1	1	1	2	3	4	2	2	3
1	2	2	2	3	1	2	2	3	2	2	2	4	1	0	0	0	1	1	1	1	1	1	0	0	0	0	0	0	0	1	1	1	1	1	2	1	1	2	2	2	2	2	1	2	2	4	1	2	3
1	2	2	2	4	1	3	3	2	2	2	2	3	1	0	1	1	1	1	1	1	1	0	0	0	1	0	0	1	1	1	1	0	0	0	3	5	2	3	1	3	5	3	3	3	2	4	1	3	3
1	2	1	1	3	1	2	3	2	2	1	2	3	1	0	1	1	1	1	1	1	1	2	1	1	1	1	1	1	1	1	1	1	1	1	3	3	4	2	5	4	3	2	1	5	3	1	2	3	4
4	1	2	2	5	6	2	4	2	2	2	1	3	1	0	1	1	1	1	1	1	1	1	1	1	1	1	1	1	1	1	1	1	1	1	3	4	3	2	3	3	3	3	1	5	2	4	2	3	3
6	1	1	1	2	1	2	2	2	2	2	1	4	1	0	1	1	1	1	1	1	1	1	1	1	1	1	1	1	1	1	1	1	1	1	2	2	2	2	2	2	2	2	2	2	2	1	2	2	1
1	2	2	2	5	2	1	3	3	2	2	1	2	2	0	0	0	0	0	0	0	1	0	0	0	0	0	0	0	0	0	0	0	0	0	2	1	1	2	1	1	1	1	1	1	3	4	1	2	4
1	1	2	2	5	2	2	3	2	2	2	1	3	2	0	1	1	1	1	1	1	0	0	0	0	0	0	0	1	1	1	1	1	0	0	3	4	4	3	2	1	1	2	1	1	3	4	1	4	4
6	2	2	2	3	1	3	3	2	1	2	2	2	1	0	0	2	2	1	0	1	0	0	0	0	2	0	0	2	0	1	1	1	0	1	4	5	4	4	4	4	3	2	2	3	2	4	1	4	4
6	2	1	1	3	1	1	2	3	2	1	1	3	1	0	0	0	1	1	1	1	1	1	1	1	0	1	1	1	0	0	0	0	0	0	1	2	2	1	1	2	1	1	1	1	2	1	1	2	3
1	2	2	2	5	2	2	4	3	2	2	2	3	1	0	1	2	1	1	1	1	1	1	1	1	1	1	0	1	1	0	1	1	0	1	4	3	2	3	4	3	3	2	3	3	2	4	2	2	4
6	2	1	2	3	1	1	1	2	2	2	1	4	2	0	1	2	2	1	0	2	1	0	0	2	1	1	0	1	1	1	2	0	1	1	2	2	2	2	4	3	3	4	1	3	2	4	1	3	3
1	2	1	2	2	1	2	2	3	2	2	2	3	1	0	1	0	1	1	1	2	1	0	0	1	0	1	1	1	0	0	0	0	0	0	3	3	3	3	4	5	4	3	1	3	2	4	2	2	4
1	2	2	3	3	1	3	3	2	2	2	2	4	1	0	1	1	1	1	1	1	1	0	0	1	1	0	1	1	1	1	1	1	0	0	3	4	2	2	1	1	1	1	1	3	3	4	1	4	2
1	2	2	2	3	1	2	2	3	2	2	2	4	2	0	1	0	1	1	0	0	1	0	0	1	1	0	0	0	0	0	1	0	0	0	4	3	2	3	2	3	2	2	1	3	2	4	3	2	3
4	2	2	2	5	2	3	4	3	2	2	1	4	1	0	1	1	0	0	0	1	0	1	0	0	0	0	0	0	0	0	0	0	0	0	1	2	1	2	1	1	1	1	1	1	2	4	1	3	3
6	2	2	2	3	1	3	3	2	2	2	2	3	1	0	1	1	1	1	1	1	0	0	0	0	0	0	0	1	1	1	1	1	1	1	2	3	1	2	1	1	1	1	1	1	2	4	1	2	3
1	2	3	2	5	2	4	4	3	2	2	1	3	1	0	0	0	0	0	0	0	0	0	0	0	0	0	0	0	0	0	0	0	0	0	1	1	1	2	1	1	1	1	1	1	1	4	2	4	3
2	2	2	2	3	1	3	3	2	1	2	1	1	2	0	0	0	0	0	0	0	2	2	2	2	2	2	2	1	1	1	1	1	1	1	5	4	4	3	4	4	4	2	2	3	1	4	1	2	4
6	2	2	2	3	1	2	2	2	2	2	2	3	1	0	2	2	2	2	2	2	2	1	2	2	2	2	2	1	1	1	1	0	0	0	3	4	1	2	3	3	3	2	1	5	2	4	1	2	3
1	1	1	2	2	1	2	2	3	2	2	1	3	1	0	1	1	1	1	1	1	1	1	1	1	1	1	1	1	1	1	1	1	1	1	5	4	3	3	3	2	3	3	1	3	3	4	1	4	3
1	2	1	2	3	1	2	2	3	2	2	2	4	2	1	2	2	2	2	2	2	1	1	1	1	1	1	1	1	2	1	1	1	1	0	4	3	2	2	3	3	3	3	2	5	2	4	3	2	4
1	2	1	2	3	1	2	2	2	2	2	2	4	2	0	1	1	1	1	1	2	1	0	0	1	1	0	1	1	1	1	1	1	0	0	3	2	3	2	3	2	2	2	1	3	2	4	1	3	3
1	1	2	2	5	2	2	2	2	2	2	2	3	1	0	0	1	0	0	0	1	0	0	0	0	0	0	0	1	0	1	0	0	0	0	3	4	3	3	1	3	2	1	1	3	3	1	1	2	4
1	1	3	2	1	7	4	1	2	2	2	1	2	1	0	0	0	0	0	0	0	1	0	0	1	0	0	0	0	0	0	0	0	0	0	2	1	2	2	2	2	2	1	1	2	3	4	2	2	3
3	2	1	2	3	1	2	2	3	2	1	2	2	2	0	1	2	2	1	1	1	1	2	1	1	1	1	1	1	1	1	1	1	0	1	4	3	3	3	3	3	3	2	1	4	2	4	1	2	3
3	2	2	1	3	1	2	3	2	2	1	1	1	1	0	0	2	1	1	2	2	2	1	0	2	1	2	1	1	1	1	1	1	1	1	4	4	3	3	2	2	2	4	1	3	3	1	1	4	1
1	2	2	2	3	1	3	3	3	2	2	2	4	1	1	2	2	2	2	2	1	3	1	0	0	0	0	2	2	0	1	0	0	0	0	4	3	1	2	1	2	1	1	1	1	2	4	3	3	1
1	1	1	2	4	4	1	2	2	2	2	2	2	1	0	1	1	1	1	1	1	2	0	0	2	0	0	0	0	0	0	0	1	0	0	3	3	2	2	2	2	1	2	2	2	2	2	2	3	4
3	2	2	2	3	1	2	2	2	2	1	1	3	2	0	1	1	1	0	1	1	1	0	0	1	0	0	0	0	0	1	0	1	0	0	3	3	1	3	3	4	4	3	1	3	3	4	1	3	2
6	2	1	2	3	1	2	3	1	2	2	1	3	1	0	1	1	1	1	1	1	0	0	0	1	0	0	0	1	1	3	2	1	0	1	3	3	2	3	2	3	4	3	1	3	2	4	1	2	3
3	1	1	2	3	1	2	2	2	2	1	2	4	1	1	2	2	2	2	1	1	1	3	1	1	2	1	1	1	1	1	1	1	1	1	4	3	3	3	4	4	3	3	3	3	2	4	1	2	3
3	2	2	1	3	1	3	3	2	2	2	1	4	1	0	2	2	1	1	1	1	1	1	2	2	1	1	1	1	1	1	1	1	1	1	4	4	4	3	3	4	4	3	2	3	2	4	2	2	1
1	1	1	1	4	5	1	1	1	2	1	2	3	2	1	1	2	2	1	0	0	0	1	0	1	1	2	1	0	0	1	1	0	0	0	4	2	3	3	2	2	2	1	1	3	3	1	3	3	3
6	2	2	2	3	1	3	3	2	2	2	2	4	1	0	1	1	1	1	1	2	1	1	1	1	1	1	1	1	1	1	1	1	1	1	3	1	4	3	3	4	3	3	1	3	2	4	1	2	3
1	2	3	2	3	1	4	3	3	1	2	2	2	2	0	1	1	1	1	1	1	1	1	1	1	1	1	1	1	1	1	1	1	1	1	1	2	2	2	2	2	2	2	2	2	1	4	1	3	3
1	2	1	2	4	2	1	3	2	2	2	1	3	1	1	1	2	0	3	1	0	0	1	0	0	0	2	0	0	1	0	0	0	0	0	2	2	2	3	3	2	3	4	2	5	2	4	1	2	3
6	2	2	2	5	2	2	3	3	2	2	1	3	1	2	3	3	3	3	3	3	1	2	1	3	1	3	3	2	2	2	2	2	1	1	2	3	5	3	3	4	2	3	1	5	2	4	1	2	3
1	1	1	2	3	1	2	2	2	2	2	2	3	1	1	1	2	2	1	1	2	1	1	1	1	2	1	2	1	2	2	2	2	2	2	1	3	1	2	1	1	2	2	1	1	2	4	2	1	3
1	2	2	1	3	1	3	3	2	2	2	2	3	1	0	1	1	1	1	1	1	1	0	0	1	0	0	1	1	1	1	1	1	0	1	3	2	3	3	2	2	4	2	1	3	3	4	1	3	1
1	2	2	2	3	5	3	2	2	2	2	1	2	1	0	1	0	1	0	0	0	0	0	0	0	0	0	0	1	0	0	0	0	0	0	3	2	2	2	2	4	3	2	2	5	2	4	2	2	1
1	1	2	2	5	2	1	3	3	2	1	2	4	1	0	1	2	2	1	1	2	1	0	0	0	0	0	0	1	2	1	1	1	0	0	2	3	3	3	5	3	3	1	1	3	2	4	1	2	3
5	2	1	2	3	1	1	2	1	2	1	1	3	1	0	1	2	2	1	1	1	1	1	1	1	1	2	2	1	1	1	1	1	1	1	2	3	2	2	2	2	2	2	2	3	2	2	2	2	1
1	2	2	2	4	1	2	2	2	2	2	2	4	1	0	2	2	2	1	1	2	1	1	1	1	0	0	1	0	1	1	1	1	0	0	4	4	3	3	5	5	5	4	3	5	2	4	1	2	3
1	2	1	1	4	5	1	1	3	1	2	1	3	1	0	1	1	1	1	0	0	1	0	0	0	0	0	0	0	0	0	0	0	0	0	3	3	3	3	3	3	3	3	1	2	2	4	1	3	1
1	1	1	1	3	1	1	2	3	2	2	1	3	1	0	1	1	1	1	1	1	0	0	0	1	0	0	0	1	0	0	0	0	0	0	2	3	1	2	1	1	1	1	1	1	3	4	2	2	1
1	2	1	1	3	1	1	2	2	2	2	2	4	2	0	1	1	1	1	0	1	0	1	0	1	0	0	0	0	0	0	0	0	0	0	2	2	2	1	3	3	2	4	1	3	2	1	3	3	1
1	1	1	1	2	1	1	2	2	2	1	1	3	1	0	1	1	1	1	1	1	1	1	1	1	1	1	1	1	1	1	1	1	0	0	4	4	2	2	3	3	3	2	1	3	2	1	2	3	1
1	2	1	1	3	1	1	2	2	2	2	2	4	1	0	1	1	2	1	0	1	1	1	0	1	1	1	1	1	0	0	1	1	0	0	4	3	4	3	4	4	4	2	1	3	2	1	1	4	4
1	2	2	2	3	1	3	3	2	2	1	2	3	1	0	1	1	2	1	1	1	1	1	1	1	1	1	1	1	1	1	1	1	1	1	4	3	2	3	2	1	2	2	1	3	2	4	1	2	2
1	1	4	2	1	8	5	4	2	2	2	2	4	2	1	1	1	1	1	1	1	1	1	1	1	1	1	1	1	1	1	1	1	0	1	5	4	3	3	3	3	3	3	3	5	3	4	2	4	4
1	1	3	2	5	2	2	4	1	2	1	2	4	1	0	1	1	1	1	1	1	1	1	1	1	1	1	1	1	1	1	1	1	1	1	2	4	1	4	1	1	2	1	1	1	3	1	2	2	1
1	2	1	1	3	1	2	3	2	2	1	2	4	1	0	1	3	3	1	0	1	1	1	1	1	1	1	1	1	1	1	1	1	1	1	5	4	5	3	5	5	5	4	3	5	2	1	1	3	1
4	2	1	2	4	5	1	1	2	1	1	2	3	1	0	1	1	1	0	0	0	0	0	0	0	0	0	0	0	0	0	0	0	0	0	2	2	1	2	2	2	1	2	1	2	2	1	3	2	2
6	2	1	1	3	1	1	2	2	2	2	2	4	1	0	0	0	0	0	0	0	0	0	0	0	0	0	0	0	0	0	0	0	0	0	3	3	4	3	2	1	2	5	1	5	2	1	2	4	1
1	2	1	1	3	1	2	3	3	2	2	2	2	1	0	0	1	0	0	0	0	0	0	0	0	0	0	0	0	0	0	0	0	0	0	2	2	1	3	2	2	2	2	1	3	2	3	1	2	1
2	1	2	1	3	1	2	2	2	2	1	2	4	2	0	0	0	0	0	0	0	0	0	0	0	0	0	0	0	0	0	0	0	0	0	4	3	3	3	5	4	5	3	3	3	2	1	2	3	1
1	2	1	1	3	1	2	2	2	2	1	1	4	1	1	1	2	1	1	1	1	1	2	1	1	1	1	1	1	1	1	1	1	1	1	3	3	3	2	3	3	2	3	2	5	2	1	1	2	2
1	2	2	3	3	1	2	2	2	2	2	2	4	1	1	2	2	2	2	2	2	1	1	1	1	1	1	1	1	1	1	1	1	1	1	4	3	4	3	4	3	4	3	1	3	2	4	1	2	1
6	2	1	2	5	2	1	3	3	2	2	2	3	1	0	0	0	0	0	0	0	0	0	0	0	0	0	0	0	0	0	0	0	0	0	3	1	2	2	2	1	1	1	1	1	2	4	1	1	3
1	1	2	2	3	1	2	3	3	2	2	2	3	1	1	2	2	2	2	2	2	2	2	2	2	2	2	2	2	2	2	2	2	2	2	1	1	2	2	2	2	2	2	2	2	2	2	2	2	2
2	2	1	2	3	1	1	2	2	2	2	2	3	1	0	1	2	1	1	1	1	2	2	1	1	1	1	1	1	0	1	0	1	0	0	2	2	3	2	3	2	1	2	1	3	1	1	2	2	4
1	2	2	3	3	1	3	3	2	2	2	1	2	2	1	2	1	1	2	1	1	1	1	1	1	1	1	1	1	1	1	1	1	0	1	4	3	2	3	2	3	3	3	3	3	2	4	1	4	1
5	1	1	1	2	1	1	2	3	2	1	1	3	1	0	0	0	2	0	0	1	0	0	0	0	0	0	0	0	0	0	0	0	0	0	1	2	1	3	2	2	2	2	2	3	2	3	1	3	1
6	1	1	1	3	1	2	2	3	2	2	2	2	1	0	1	1	2	1	1	1	1	1	1	1	2	1	1	1	1	1	1	1	1	1	2	2	2	2	1	2	2	2	1	3	2	4	1	2	2
1	2	1	1	3	1	2	2	2	2	1	1	4	1	0	0	2	1	1	1	1	1	0	1	2	0	0	0	1	1	2	1	1	0	0	4	3	1	3	1	2	3	2	1	5	2	1	1	2	1
1	2	1	1	3	1	1	2	2	2	2	2	2	1	0	3	1	3	2	0	2	0	0	0	0	0	0	0	0	0	0	0	0	0	0	2	1	1	1	1	1	1	1	1	2	2	4	1	2	2
1	2	1	1	3	1	1	2	1	2	1	1	4	1	1	2	2	2	2	2	2	2	2	2	2	2	2	1	2	2	1	1	1	1	1	4	3	3	3	3	4	4	4	3	3	2	1	1	3	1
1	1	2	2	5	2	2	3	3	2	2	2	3	2	0	1	1	1	1	1	1	1	1	0	0	1	1	1	1	1	1	1	2	1	1	2	4	2	3	2	2	2	3	1	3	2	1	1	1	4
1	2	1	1	3	1	2	3	3	1	1	2	4	1	0	1	1	1	1	2	1	1	1	1	1	1	1	1	1	1	1	1	1	1	1	4	3	4	3	3	3	3	3	1	3	2	1	1	2	1
1	1	1	1	3	1	1	2	3	2	2	1	2	1	0	0	0	0	0	0	0	0	0	0	0	0	0	0	0	0	0	0	0	0	0	3	3	3	3	3	2	2	2	3	3	2	4	1	2	1
1	2	1	2	3	1	1	2	3	2	2	2	3	1	0	1	3	0	1	1	0	0	0	0	0	0	0	0	0	0	0	0	0	0	0	3	3	2	2	1	1	1	1	1	1	2	4	2	2	2
6	2	1	1	3	1	1	3	3	2	1	2	3	1	0	1	1	1	1	1	1	1	1	1	1	1	1	1	1	1	1	1	1	1	1	4	4	4	3	4	4	4	4	4	5	3	1	1	3	1
1	2	1	1	3	1	1	2	2	2	1	2	4	1	0	0	1	0	0	0	0	2	0	0	1	0	1	0	0	0	2	0	2	0	0	2	3	2	1	2	2	1	1	1	1	2	1	1	1	1
1	1	2	2	5	2	3	4	1	2	2	2	3	1	0	1	1	1	1	1	1	1	1	1	1	1	1	1	1	1	1	1	1	1	1	3	4	1	3	3	4	1	1	1	1	2	1	1	1	1
1	1	1	2	3	1	2	2	2	2	2	1	4	2	0	1	2	1	2	1	1	2	1	0	0	0	1	1	0	0	1	1	0	0	0	5	3	3	4	5	5	5	2	1	5	2	4	3	3	4
3	2	1	2	4	1	2	3	3	1	2	1	3	2	0	0	0	0	0	0	0	1	1	0	0	0	1	1	0	0	0	0	0	0	0	4	3	4	3	3	4	4	3	1	3	3	4	3	4	4
6	2	2	2	3	1	2	3	2	2	2	2	3	1	0	1	1	0	1	1	1	0	1	1	1	1	1	0	1	0	1	0	0	0	1	2	2	3	2	4	3	2	1	1	5	2	4	2	3	3
2	2	2	2	3	1	2	2	2	2	2	1	4	1	1	2	3	2	2	2	2	2	1	0	1	1	0	1	1	1	1	1	1	0	0	4	3	3	3	3	3	3	3	1	3	2	4	3	2	4
2	1	1	2	3	1	1	2	2	2	2	1	4	1	0	1	0	1	1	1	1	1	1	0	1	0	0	0	0	0	0	0	0	0	0	3	4	3	2	2	2	2	1	1	5	2	1	2	2	4
1	2	2	2	2	1	2	2	3	2	2	2	4	2	1	1	2	1	1	1	1	1	0	0	1	0	0	0	1	0	0	0	0	0	0	3	3	1	2	3	2	2	3	1	3	2	4	1	2	4
6	2	1	2	3	1	2	2	1	2	2	2	4	2	0	1	1	1	1	1	1	1	0	0	1	0	1	0	0	1	1	1	1	1	1	4	3	4	2	3	4	4	4	1	5	3	4	1	3	4
1	2	2	2	3	1	3	3	2	2	2	2	4	1	0	1	0	1	2	0	1	0	0	0	0	0	0	1	1	1	0	0	0	0	0	2	1	2	3	2	2	2	2	2	3	2	4	1	4	4
1	1	4	2	4	2	4	4	3	2	2	1	2	1	0	0	1	0	1	0	0	1	0	0	0	0	1	0	1	0	0	0	1	0	0	2	2	1	2	1	1	1	1	1	1	2	4	2	2	3
2	2	2	2	3	1	2	3	2	2	2	2	2	2	1	1	1	1	1	1	1	1	1	2	0	0	1	1	1	0	0	0	1	0	0	2	3	4	2	2	2	2	2	1	3	3	4	2	3	4
2	2	1	1	3	1	1	2	2	2	2	1	3	1	0	0	2	0	1	1	1	0	0	0	1	0	0	1	2	0	1	1	1	0	0	5	5	4	2	4	4	3	3	1	3	2	3	1	4	4
1	2	1	1	5	2	1	2	1	2	2	2	4	2	0	1	3	0	1	0	2	0	1	0	0	1	1	0	0	1	1	1	0	0	1	5	4	3	4	3	3	3	3	1	5	2	4	1	3	1
3	2	1	2	3	1	2	2	2	2	2	2	3	2	0	1	1	1	1	1	0	0	1	0	1	0	1	0	0	1	0	0	0	0	0	4	3	3	3	3	3	3	2	2	5	3	4	2	2	3
1	2	2	2	2	1	3	3	2	2	2	1	3	1	0	0	0	0	0	0	1	0	0	0	0	0	0	0	1	0	0	0	0	0	0	2	2	1	2	2	3	2	4	1	5	2	4	1	2	4
1	2	1	1	3	1	2	2	3	2	1	2	3	1	0	1	2	1	1	1	1	1	1	0	1	1	1	1	1	1	1	1	1	0	1	3	4	2	2	3	2	3	2	1	5	3	1	2	4	3
1	2	2	2	5	2	1	3	3	2	2	2	4	2	0	1	1	1	1	1	1	1	0	0	1	0	0	0	0	0	0	1	0	0	0	4	3	3	3	2	4	3	2	1	2	2	4	2	3	4
6	1	2	1	4	6	2	3	3	1	1	1	1	1	0	0	0	0	0	0	0	0	0	0	0	0	1	0	0	2	2	0	2	1	1	2	3	3	1	3	1	1	5	1	5	3	1	2	4	1
1	2	1	2	4	2	1	2	3	2	2	1	3	2	0	2	1	1	1	0	1	1	1	1	2	0	1	1	1	0	1	1	1	0	0	3	4	3	2	4	3	3	4	1	5	3	4	1	3	4
1	2	1	2	3	1	2	2	2	2	2	2	3	2	0	0	1	1	1	1	1	0	1	0	0	0	1	0	0	2	2	0	2	0	2	4	3	4	3	3	2	4	1	1	4	2	4	2	3	4
1	2	2	2	3	1	2	3	3	1	2	2	3	1	0	1	1	1	2	1	1	0	0	0	0	1	0	0	1	1	1	1	1	0	0	3	2	2	2	2	2	2	2	1	3	3	4	1	2	4
1	2	1	1	3	1	1	2	2	2	1	1	4	1	0	0	1	1	1	1	1	2	2	0	1	1	2	0	1	1	1	1	1	0	1	3	3	3	3	4	3	5	1	1	3	2	1	3	3	1
1	2	1	1	3	1	1	2	3	1	1	2	2	1	0	0	0	0	0	0	1	0	0	0	0	0	0	0	0	0	0	0	0	0	0	1	3	1	2	2	2	2	2	2	3	2	1	1	2	4
1	2	1	2	3	1	2	2	2	2	2	1	3	1	0	1	1	1	1	1	1	2	0	0	1	0	0	0	0	1	1	1	1	0	0	4	4	2	3	4	3	3	2	1	3	2	4	2	2	2
1	2	1	1	2	2	1	3	3	2	2	2	3	1	0	1	2	1	2	1	2	1	1	0	2	0	3	1	1	3	3	1	1	0	0	2	3	2	3	1	1	1	1	1	3	2	4	1	3	3
1	2	2	2	3	5	3	3	3	2	2	2	4	1	0	0	1	1	0	0	1	0	0	0	1	0	0	0	0	0	0	1	0	0	0	3	3	2	3	2	2	2	2	1	3	2	4	1	2	2
1	2	1	1	3	1	1	2	2	2	1	2	4	1	1	3	3	3	1	1	3	2	2	1	3	3	3	2	2	1	2	3	2	0	0	5	3	4	3	3	2	1	1	2	4	2	1	2	1	1
3	1	3	2	5	2	1	4	3	1	1	1	2	2	0	0	0	1	1	1	0	1	1	1	1	0	0	0	0	1	1	1	0	0	0	3	3	1	2	2	2	2	2	1	3	2	4	3	4	4
2	2	1	2	3	1	1	3	2	2	2	1	4	1	0	1	1	1	1	1	1	3	1	1	1	1	1	1	1	1	0	1	1	0	0	4	3	3	4	4	4	4	3	1	3	3	4	1	4	4
1	2	1	2	3	1	2	2	3	2	2	2	4	1	0	0	2	1	1	1	1	0	0	0	1	1	0	0	1	1	1	1	0	0	0	2	2	2	2	2	2	2	2	1	2	4	4	2	2	4
1	2	2	2	3	1	2	3	3	2	2	1	4	1	0	1	1	0	0	1	1	0	0	0	0	0	0	0	0	1	1	0	0	0	0	2	1	2	2	2	2	2	2	1	1	1	4	2	4	4
2	2	2	2	5	2	2	3	2	2	2	1	3	2	0	1	2	1	1	1	1	1	1	1	1	1	1	1	1	1	1	1	0	1	0	4	3	2	3	3	4	3	2	2	3	2	4	3	2	4
1	2	2	2	3	1	3	3	2	2	2	1	2	2	0	1	1	1	2	0	2	1	1	1	1	0	1	1	0	0	1	1	1	0	0	3	2	1	3	2	2	2	2	1	3	3	4	3	3	4
6	2	2	2	3	1	2	2	3	2	2	2	3	1	0	1	1	1	1	1	1	0	0	0	0	0	0	1	0	1	0	0	1	0	0	2	1	1	2	1	2	1	1	1	2	3	4	1	3	4
1	2	2	2	3	1	2	3	3	2	2	2	4	1	0	1	1	1	2	1	1	1	0	0	1	0	0	0	1	1	1	0	1	0	0	4	4	1	4	1	5	3	2	1	5	3	4	3	3	4
6	2	1	2	3	1	2	2	3	2	2	2	4	2	0	1	1	1	1	1	1	1	1	1	1	0	1	1	0	1	0	0	0	0	0	2	2	2	2	2	2	2	2	1	3	2	4	2	3	3
1	2	1	2	3	5	2	1	2	2	2	2	4	1	1	2	2	2	2	2	3	2	1	1	1	1	2	3	1	0	1	1	1	0	1	4	4	3	3	4	3	4	2	1	3	3	4	2	2	4
6	2	2	2	3	1	2	2	3	1	2	1	3	1	0	0	1	1	1	1	1	1	0	0	1	1	0	0	0	0	1	1	1	1	1	3	3	3	2	3	3	3	2	1	5	2	4	2	3	4
4	1	3	2	2	4	3	2	2	2	2	1	2	2	0	0	0	0	0	0	0	0	0	0	0	0	0	0	0	0	0	0	0	0	0	2	4	5	2	1	2	2	2	1	1	3	4	1	3	4
1	1	4	2	2	7	5	1	2	2	2	1	2	2	0	1	1	1	1	2	2	2	0	0	1	0	1	0	1	0	1	1	1	0	0	4	3	1	3	1	2	2	1	1	3	3	4	1	3	4
1	1	2	2	5	2	1	3	1	2	2	2	4	1	2	1	3	3	3	2	2	2	2	1	1	1	1	2	1	1	1	1	1	0	0	5	4	2	3	4	3	4	3	2	4	2	4	1	2	4
4	2	3	2	5	4	2	3	3	2	2	2	3	1	1	3	2	2	2	2	2	1	1	1	1	1	1	1	1	1	1	1	1	1	1	4	3	3	2	4	4	4	4	3	2	3	4	1	3	2
1	2	2	2	2	1	3	3	2	2	2	1	3	2	0	1	1	0	0	0	1	1	0	0	1	1	1	0	1	0	0	0	0	0	0	4	3	2	3	2	5	3	3	1	3	2	4	4	3	4
6	2	3	2	2	1	4	3	3	1	2	1	3	1	0	0	0	1	1	1	1	1	0	0	1	0	1	1	1	1	0	1	1	0	1	1	1	2	3	2	2	2	4	2	2	3	4	4	3	1
1	1	2	1	5	2	1	3	3	2	2	2	3	1	0	0	2	2	2	2	1	0	0	0	0	0	0	0	2	1	1	1	1	1	1	5	2	5	3	4	1	5	2	1	5	3	1	1	3	1
1	2	1	1	2	1	1	2	2	2	2	2	3	1	1	1	3	2	1	2	1	2	1	1	1	1	1	1	1	1	0	1	0	0	1	4	3	1	3	3	1	1	1	1	2	2	1	1	3	1
2	1	2	2	4	2	1	2	3	2	2	1	3	1	0	0	1	1	1	1	1	1	0	0	1	0	0	0	0	1	1	0	1	0	0	3	3	4	2	2	2	3	1	1	3	2	4	1	2	3
1	2	1	1	4	2	1	2	1	2	1	2	4	2	0	0	3	2	1	0	1	0	1	0	0	1	2	0	0	1	1	0	0	0	0	5	4	3	4	3	3	3	1	1	3	2	1	1	3	1
5	1	1	2	2	1	2	2	3	2	2	2	4	1	0	1	1	1	1	1	1	3	1	1	1	1	1	1	0	1	1	1	1	0	0	2	2	2	2	3	3	2	3	2	3	3	4	4	4	3
1	2	1	2	3	1	2	2	3	2	1	2	4	1	0	1	1	1	1	1	1	2	0	0	1	1	2	1	1	1	1	1	1	0	0	3	3	3	2	2	3	3	3	1	3	2	4	1	2	4
1	2	1	2	4	4	1	2	2	2	2	2	3	1	0	1	1	1	1	1	1	1	1	0	1	1	0	0	1	0	0	0	0	0	0	1	2	2	2	1	4	2	2	1	3	3	3	2	3	4
2	2	2	2	3	1	3	2	2	1	2	1	3	2	0	1	1	0	1	1	0	0	0	0	1	0	0	1	0	0	0	0	1	0	0	2	1	1	2	1	2	1	2	1	1	2	4	4	4	4
1	2	2	2	3	1	2	2	3	2	2	2	3	1	0	1	1	1	1	1	1	1	0	0	1	0	0	0	0	0	1	1	0	0	0	3	2	2	2	2	2	2	1	1	5	2	4	2	3	4
1	2	1	2	3	1	2	3	2	2	2	2	3	1	0	1	1	1	1	1	1	1	1	0	0	1	0	0	1	0	0	1	1	0	0	1	2	2	2	2	1	1	2	1	3	2	4	1	3	4
1	2	2	3	3	1	2	2	1	2	2	1	4	2	0	1	1	2	2	1	2	2	1	1	1	1	1	1	0	0	0	0	0	0	0	3	4	3	2	3	3	1	1	1	5	2	4	4	4	4
1	1	4	2	3	2	5	4	3	2	2	2	3	1	0	0	0	0	1	1	0	1	0	0	0	1	0	0	0	1	1	0	1	0	0	1	2	2	3	3	4	3	2	1	2	2	4	2	3	4
1	2	1	1	3	1	2	2	1	2	2	1	3	1	0	0	0	1	1	1	1	1	1	1	1	1	1	1	1	1	1	1	1	1	1	3	3	3	3	2	3	2	2	1	3	2	4	2	3	4
4	2	3	2	5	6	2	4	3	1	2	2	3	1	0	1	2	1	1	0	1	0	0	0	0	0	1	1	1	1	2	1	1	0	0	1	2	2	3	1	1	1	1	1	1	2	4	1	3	4
6	2	1	2	3	1	2	2	1	2	2	2	3	1	0	2	1	1	1	1	1	1	0	0	2	0	0	0	1	1	0	0	0	0	0	3	2	2	2	2	4	2	2	1	3	3	4	3	4	4
1	2	1	1	3	1	1	2	2	2	2	1	3	1	0	1	1	1	1	1	1	1	1	1	1	1	1	1	1	1	1	1	1	1	1	4	3	3	3	3	3	3	1	1	5	4	4	1	4	1
1	2	1	1	4	4	1	2	1	2	2	2	3	1	0	0	1	0	0	1	0	0	0	0	0	0	0	0	2	1	0	0	1	0	0	2	1	3	2	2	1	1	1	1	3	2	3	2	3	3
1	1	2	2	4	3	3	3	3	2	2	2	3	1	0	0	2	1	1	1	1	1	1	1	1	1	0	1	1	0	1	1	1	0	0	3	3	3	3	2	3	2	2	1	5	2	4	1	2	3
1	2	1	2	4	1	2	2	2	2	2	2	4	1	1	2	2	2	2	2	2	1	0	0	1	0	0	1	1	1	1	1	1	0	1	3	4	4	2	5	3	3	2	1	3	2	4	1	2	3
1	2	1	1	3	1	1	2	2	2	1	2	4	1	0	1	1	1	1	1	1	1	1	1	1	1	1	1	1	1	1	1	1	1	1	3	4	3	2	4	3	3	4	4	4	3	1	1	1	2
1	2	2	1	3	5	2	3	1	1	1	1	2	1	0	1	2	1	1	1	2	1	1	0	1	2	1	1	1	1	2	1	1	1	1	5	4	2	4	5	3	3	4	1	5	2	1	3	2	1
4	2	2	2	5	2	3	4	3	1	2	2	3	1	0	0	1	1	0	1	1	1	1	0	0	0	1	0	1	1	0	0	1	0	0	4	4	2	3	3	2	2	1	1	3	3	4	3	4	4
1	2	2	2	3	1	2	3	3	2	2	2	4	1	0	1	1	1	1	1	1	1	0	0	0	0	1	0	0	0	0	0	0	0	0	5	3	3	3	2	2	2	2	1	5	4	4	2	4	4
6	2	3	2	3	4	4	3	3	1	2	1	2	2	0	1	1	0	1	0	1	1	1	1	1	1	1	0	0	0	1	0	1	0	0	4	3	2	3	4	4	4	1	1	5	2	4	3	2	3
4	1	1	1	4	4	1	2	2	2	2	1	2	1	0	0	0	0	0	0	0	0	0	0	0	0	0	0	0	0	0	0	0	0	0	2	2	2	2	2	2	2	2	1	1	3	4	3	4	4
1	2	1	2	2	1	2	3	3	2	2	1	3	2	0	0	1	1	1	0	1	1	1	1	1	1	0	0	0	0	0	0	0	0	0	3	2	3	3	1	1	1	2	1	3	3	4	1	3	4
2	2	1	1	2	1	1	1	3	2	1	1	3	1	0	1	1	1	0	1	1	1	1	0	1	1	1	1	0	1	1	1	1	0	1	3	3	2	3	3	2	2	1	1	5	3	1	1	4	3
6	2	3	2	5	4	2	4	3	2	2	2	2	1	0	1	1	1	1	1	1	1	0	0	0	0	1	0	1	0	0	0	1	0	0	2	1	2	2	1	2	2	2	1	2	2	4	2	2	4
1	2	2	2	4	1	3	3	3	2	2	1	3	1	0	1	1	1	1	1	1	1	0	0	0	0	0	0	0	0	0	0	0	0	0	3	3	2	3	4	4	4	3	3	5	2	4	2	3	3
1	2	2	2	4	5	2	1	3	2	1	1	3	1	0	1	2	1	1	1	1	1	1	0	1	1	0	0	1	1	1	1	1	0	0	3	3	3	2	2	3	3	1	1	5	3	4	1	2	2
1	1	1	1	2	1	1	2	2	2	1	2	3	1	0	0	0	0	0	0	0	0	0	0	0	0	0	0	0	0	0	0	0	0	0	2	1	2	2	1	2	2	1	1	2	3	1	2	4	1
6	2	2	2	4	1	2	3	3	2	2	2	4	1	0	1	0	1	1	1	1	1	1	0	0	0	0	0	1	1	1	1	1	0	0	2	1	2	2	2	2	2	2	1	3	2	4	1	3	4
1	2	1	1	3	1	1	2	2	2	1	2	4	1	0	1	1	1	1	1	1	1	0	0	1	0	0	0	0	1	0	1	1	0	0	3	3	2	3	2	3	3	2	1	5	2	1	2	2	1
1	2	2	2	5	2	1	3	3	2	2	2	3	1	0	0	1	0	1	0	0	0	0	0	1	0	0	0	0	0	0	0	0	0	0	3	3	1	3	3	2	4	1	1	5	2	1	2	2	1
1	2	3	2	3	8	4	1	2	2	2	1	4	2	1	1	2	1	2	1	1	1	0	0	1	1	1	1	1	0	1	1	1	0	1	3	3	2	3	3	3	3	3	1	3	3	4	3	4	4
1	2	2	2	5	2	2	3	3	2	2	2	4	1	0	1	0	1	1	0	1	0	0	0	0	0	0	0	0	0	0	0	0	0	0	2	3	1	3	2	3	2	1	1	1	3	4	1	4	4
1	2	4	2	3	2	5	4	3	1	2	1	2	1	0	0	0	1	1	0	0	0	1	0	1	1	1	1	1	0	0	1	0	0	0	2	2	2	2	1	2	2	1	1	2	2	4	1	4	4
1	2	3	2	4	5	4	3	3	1	2	2	4	2	0	1	2	1	1	1	1	1	1	0	1	1	1	1	1	2	1	1	1	0	1	3	4	4	3	3	2	3	2	2	5	4	4	1	4	4
2	2	1	2	2	1	2	2	2	2	2	1	3	1	0	0	1	1	1	0	1	1	0	0	0	0	0	0	0	0	0	0	0	0	0	3	3	3	3	3	2	2	2	1	3	3	4	1	4	4
1	1	2	1	1	5	2	2	2	1	2	1	1	1	0	0	1	0	0	0	0	0	0	0	1	0	0	0	0	0	0	0	0	0	0	2	1	1	2	1	1	1	1	1	1	4	4	1	4	1
1	1	4	2	4	2	5	4	3	1	2	2	4	2	0	1	1	1	1	1	1	1	0	0	1	0	1	1	0	0	1	0	0	0	0	2	2	1	3	1	3	1	1	1	5	3	4	3	3	4
1	1	3	2	5	2	3	4	2	2	2	2	3	2	0	0	0	1	0	0	0	0	0	0	1	0	0	0	0	0	1	0	1	0	0	4	3	3	3	3	3	3	2	1	3	3	4	3	2	4
1	2	2	2	3	8	2	2	2	2	2	1	2	1	0	0	2	1	1	1	1	1	0	0	1	1	0	1	1	1	1	1	1	0	1	3	2	2	3	1	2	2	2	1	3	2	4	1	3	4
1	2	1	2	3	1	2	2	3	2	2	1	3	1	0	1	2	1	1	1	1	1	1	0	0	0	0	0	0	0	0	1	1	0	1	3	3	3	3	4	3	3	3	4	3	3	4	3	3	3
1	2	2	2	4	1	3	3	3	2	2	1	4	1	1	0	0	1	2	0	0	1	0	0	0	0	0	0	2	0	1	0	1	0	0	2	1	4	2	1	4	1	1	1	1	1	4	2	2	4
2	2	1	2	3	1	2	2	2	2	2	2	4	1	0	0	0	0	0	0	0	0	0	0	0	0	0	0	0	0	0	0	0	0	0	1	3	3	3	2	3	3	2	1	1	2	4	2	3	4
1	1	2	2	4	5	2	3	2	2	2	2	3	1	0	0	0	0	0	0	0	0	0	0	0	0	0	0	0	0	0	0	0	0	0	3	3	1	3	2	2	1	1	1	2	4	4	2	3	3
1	2	2	2	4	2	1	3	3	2	2	1	2	2	0	0	1	0	0	1	1	0	0	0	0	0	0	0	0	0	0	0	0	0	0	2	1	1	1	1	2	1	1	1	5	2	4	1	2	4
6	2	2	2	3	1	2	3	2	1	2	1	3	1	0	1	1	1	1	1	1	1	0	0	1	1	0	0	1	1	1	1	1	0	0	4	3	3	3	2	2	2	1	1	3	2	4	1	3	3
1	1	1	2	5	2	1	2	2	2	2	2	3	1	2	3	3	3	3	3	3	2	2	1	2	2	1	2	2	1	2	2	2	1	1	2	2	3	2	3	4	3	3	1	3	2	4	1	2	3
4	2	1	1	4	4	1	2	2	2	2	1	3	1	0	1	0	1	1	0	1	0	0	1	1	0	1	0	0	2	1	1	1	0	0	1	2	3	1	4	4	4	1	1	4	2	4	1	4	1
1	2	2	2	5	2	2	3	3	1	2	2	3	1	0	1	1	1	1	1	1	1	1	0	0	0	0	0	1	0	0	0	0	0	0	2	3	1	3	1	2	2	1	1	3	2	4	1	2	4
1	2	2	1	4	5	2	2	2	2	2	1	3	2	1	0	3	1	1	1	1	1	3	1	0	0	1	0	0	0	0	0	0	0	0	4	3	3	2	4	3	1	4	1	4	2	1	1	2	1
1	2	1	2	3	1	2	2	3	2	2	2	4	2	0	1	1	1	1	1	1	0	0	1	1	0	0	0	0	0	0	0	0	0	0	3	1	1	2	3	2	2	2	1	3	3	4	2	4	4
6	2	2	2	3	1	3	3	3	2	2	1	3	1	0	1	0	0	0	1	2	0	0	0	1	0	0	0	0	0	0	0	1	0	0	3	2	2	3	4	4	3	2	1	3	3	4	1	3	4
6	2	2	2	3	1	2	3	3	2	2	1	4	1	0	1	2	2	2	1	2	1	1	0	1	1	1	1	1	1	1	0	0	1	1	4	3	3	3	3	4	4	1	1	5	3	4	2	4	3
2	2	2	2	3	1	3	3	3	2	2	1	2	1	0	0	1	0	0	0	1	0	0	1	1	0	0	0	0	0	0	1	1	0	0	2	2	2	3	2	1	1	1	1	1	3	4	2	4	4
1	2	1	2	2	1	2	2	2	2	2	1	2	1	0	1	2	2	1	2	1	0	1	0	1	0	0	0	1	0	1	1	0	0	0	4	4	3	3	2	3	2	3	1	3	2	4	2	2	4
1	2	2	2	4	5	2	3	3	2	2	2	4	1	0	1	1	0	1	1	1	0	0	0	1	1	1	1	1	0	0	0	0	0	0	4	2	2	3	2	2	3	2	2	3	2	4	1	3	3
5	2	2	2	4	4	1	3	3	2	2	1	3	1	0	0	1	0	0	0	0	0	0	0	1	0	0	0	0	0	0	0	0	0	0	2	2	3	2	2	3	1	1	1	3	2	4	3	1	4
6	2	2	2	3	1	2	2	2	2	2	2	4	1	0	1	1	1	1	1	1	1	1	1	1	1	1	1	1	1	1	1	1	0	0	3	2	4	3	4	5	4	4	1	4	2	4	1	3	3
1	1	4	2	3	5	4	3	2	1	2	1	3	1	0	0	0	0	0	0	0	0	0	0	1	0	0	0	0	0	2	0	2	3	0	1	2	2	2	2	2	2	1	1	2	2	4	1	4	4
1	2	1	2	3	1	2	2	2	2	2	2	4	1	0	1	1	1	1	1	1	2	1	0	1	1	0	1	2	2	1	1	1	0	1	2	2	2	2	3	2	2	2	1	3	2	4	2	3	4
6	2	1	1	2	1	1	2	2	1	1	1	4	1	0	0	0	1	0	0	0	1	0	0	0	0	0	0	0	0	0	0	0	0	0	2	2	1	2	1	2	2	1	1	2	2	1	1	3	1
6	2	1	2	3	1	2	2	2	2	2	1	4	1	0	1	1	1	1	0	2	2	1	0	2	2	1	2	1	1	1	1	1	0	1	1	2	5	1	3	5	5	4	1	5	2	4	1	2	4
1	2	2	1	3	1	2	3	3	2	1	2	4	1	0	1	1	1	1	1	2	1	1	0	1	0	0	1	0	1	1	1	1	0	0	3	2	2	2	3	2	2	1	1	3	4	1	1	3	1
2	1	2	1	5	2	1	2	3	2	2	1	3	1	0	1	2	1	1	1	1	0	1	0	1	1	0	0	1	1	1	1	0	0	0	4	4	4	3	3	3	3	3	1	3	2	1	1	2	4
1	2	1	1	3	1	2	3	2	2	1	2	3	1	0	1	2	1	2	1	3	1	1	1	0	0	1	0	1	0	0	0	1	0	0	5	3	4	4	5	3	4	2	1	3	4	1	4	3	1
1	1	1	2	3	1	2	2	3	1	2	1	4	1	0	1	1	1	1	1	1	0	0	0	0	0	0	0	0	0	0	0	1	0	0	2	4	1	2	1	1	1	1	1	3	2	4	1	2	4
1	2	1	2	3	1	2	2	2	2	2	2	2	2	0	0	1	1	1	1	1	1	0	0	1	0	0	0	1	0	1	1	1	0	0	4	2	2	2	2	3	2	2	1	3	1	4	1	1	3
1	2	2	1	5	2	1	3	2	2	1	2	3	1	0	1	1	1	1	1	1	1	1	0	1	1	0	1	1	1	1	1	1	1	1	3	3	4	3	3	2	2	1	1	4	2	1	1	3	2
1	1	2	2	3	8	2	2	3	2	2	1	4	1	1	2	3	2	3	3	3	0	0	0	2	0	0	1	2	0	3	1	3	0	0	4	2	2	4	3	5	4	1	1	5	1	4	1	1	4
1	1	3	2	4	2	4	4	2	2	2	2	3	1	0	0	0	1	0	0	0	0	0	0	0	0	0	0	0	0	0	0	0	0	0	2	4	2	3	2	1	3	1	1	1	4	4	1	4	4
1	2	2	2	3	1	2	2	1	2	2	1	3	1	0	2	0	1	1	1	2	0	1	0	2	1	1	1	0	0	0	0	0	0	0	2	2	2	2	2	2	3	2	1	1	2	1	1	4	4
1	2	2	2	3	1	3	3	3	2	2	1	4	1	0	1	1	1	1	0	1	1	0	0	1	0	0	0	1	1	0	1	1	0	0	3	2	2	2	1	3	3	2	1	5	2	4	1	3	4
1	1	1	2	4	5	2	1	2	2	2	2	3	1	0	0	2	1	1	1	2	1	0	1	1	0	1	0	1	1	0	0	0	0	0	4	4	3	3	2	2	2	2	1	2	3	4	2	4	4
6	2	4	2	3	1	5	3	3	1	2	1	2	1	0	0	0	0	1	0	0	0	0	0	0	0	0	0	1	0	1	0	1	0	0	2	2	1	2	1	1	1	1	1	1	3	4	1	3	4
1	2	3	2	3	1	4	3	2	2	2	1	3	1	0	1	0	1	0	1	0	0	1	0	1	0	0	0	1	0	0	1	0	0	0	4	3	1	3	3	4	3	2	3	3	2	4	1	4	4
1	2	4	2	1	7	4	1	1	2	2	1	3	1	0	0	0	1	0	1	0	0	0	0	1	1	0	0	1	1	0	0	1	0	0	3	2	1	2	2	2	2	2	1	2	2	4	4	3	4
1	1	2	2	5	2	1	3	3	2	2	1	3	1	0	0	0	0	0	0	0	0	0	0	0	0	0	0	0	0	0	0	0	0	0	2	2	1	2	1	1	1	1	1	3	2	4	1	3	4
6	1	2	2	5	2	2	3	3	1	2	2	3	1	0	0	0	1	0	1	1	1	0	0	0	0	0	0	2	0	1	0	1	1	1	2	2	3	2	1	2	1	1	1	1	1	4	1	2	3
1	2	1	1	3	1	2	2	1	2	1	2	3	1	0	1	0	1	1	0	1	2	2	0	0	1	1	1	1	1	1	1	1	0	0	4	3	2	3	1	1	2	1	1	5	2	1	3	3	1
6	2	4	2	3	1	5	4	3	2	2	1	2	2	1	1	2	3	0	1	2	1	0	0	1	1	1	1	1	1	1	1	2	0	1	3	2	2	2	1	1	1	1	1	3	2	4	1	2	3
1	2	1	1	3	1	1	2	1	2	1	1	2	2	0	0	1	2	3	0	2	1	1	2	1	0	1	0	0	0	0	0	1	1	0	5	3	1	3	4	5	4	3	1	3	3	1	1	3	1
1	2	2	1	4	4	2	3	3	2	1	2	3	1	0	0	1	1	0	0	0	1	0	0	0	0	0	1	2	0	0	0	0	0	0	2	4	2	2	2	2	3	2	1	2	1	1	1	3	1
1	2	2	2	5	2	2	3	3	2	2	2	3	2	0	0	1	0	1	1	1	0	0	0	1	0	0	0	0	1	1	0	0	0	0	3	2	1	2	1	1	1	1	1	1	2	4	2	2	4
6	2	2	2	3	1	2	3	2	2	2	1	4	2	0	0	0	1	1	2	1	0	0	0	0	0	0	0	1	0	0	1	1	0	0	3	3	3	3	1	1	1	1	1	5	3	4	2	3	4
2	2	2	2	3	1	2	2	2	2	2	1	4	1	1	1	1	1	1	0	1	1	1	0	1	0	1	0	0	0	1	0	0	0	0	3	3	1	2	3	3	3	1	1	3	2	4	3	4	4
1	1	3	2	4	8	4	3	3	2	2	1	3	2	0	0	0	0	0	0	1	0	0	0	1	0	0	1	1	0	0	1	0	0	0	2	2	2	2	1	1	1	1	1	1	3	4	1	3	4
1	2	2	2	3	7	2	2	2	2	2	1	2	2	0	0	0	0	0	0	0	1	0	0	0	0	0	0	0	0	0	0	0	0	0	3	2	1	3	1	1	1	4	1	1	2	4	1	3	4
1	2	2	2	5	6	3	4	3	2	2	1	2	1	0	0	0	0	0	0	0	0	0	0	0	0	0	0	0	0	0	0	0	0	0	2	4	2	2	2	3	2	2	1	1	2	4	2	2	4
6	2	4	2	3	5	5	4	3	1	2	1	3	1	0	0	1	1	1	1	1	0	0	0	0	0	0	0	0	0	0	0	0	0	0	3	4	2	3	2	2	2	1	1	1	2	4	2	3	4
1	1	2	2	3	4	2	3	3	2	2	1	4	1	0	0	1	1	1	1	0	0	0	0	0	0	1	0	1	0	0	1	1	0	0	5	4	2	3	3	3	3	3	1	5	4	4	4	4	1
6	2	3	2	3	1	4	3	3	2	2	1	4	1	0	0	0	1	1	0	1	0	0	0	0	1	0	1	1	0	0	0	0	0	0	1	1	1	1	1	1	1	2	1	4	2	4	1	2	3
1	2	3	2	3	5	5	3	2	1	2	1	1	2	0	0	1	1	1	1	0	1	0	0	0	1	0	0	1	0	1	1	1	0	0	4	3	1	3	4	4	4	3	1	3	3	4	2	4	3
1	2	2	2	2	8	3	3	2	2	2	1	3	1	0	1	1	1	1	1	1	1	1	1	1	1	1	1	0	1	1	1	0	0	0	3	4	2	2	3	2	2	2	1	4	2	4	3	4	4
4	2	2	1	4	4	2	3	2	2	1	1	4	1	0	2	1	1	1	0	0	1	0	0	1	0	0	0	1	0	0	1	1	0	0	2	2	2	2	2	1	1	1	1	1	3	4	2	3	1
1	2	1	2	3	1	2	2	2	2	2	2	3	1	0	1	1	1	0	0	1	2	1	1	1	0	0	0	0	0	0	1	0	0	0	4	4	3	3	3	3	2	1	1	3	2	4	1	4	4
1	2	1	1	3	1	2	2	3	1	1	1	3	1	0	0	2	2	0	1	1	0	0	0	0	0	0	0	0	0	0	0	0	0	0	4	3	2	3	2	3	2	2	1	5	3	3	1	3	4
4	2	1	2	3	1	2	2	2	2	2	2	3	1	0	0	0	1	1	0	0	0	0	0	1	0	0	0	0	0	0	0	0	0	0	2	3	3	2	4	1	1	1	1	1	3	4	1	4	4
6	2	2	2	3	1	3	3	3	2	2	2	3	2	1	1	2	2	2	2	1	2	1	0	1	1	0	1	1	1	1	1	1	0	0	4	4	2	3	2	2	2	1	1	2	2	4	2	3	3
1	2	2	2	4	4	2	3	3	1	2	2	4	2	0	1	1	2	2	2	3	0	0	1	2	2	2	1	1	1	2	2	1	0	1	3	3	2	3	3	2	2	3	1	3	2	4	1	2	4
1	1	3	2	3	5	3	3	3	2	2	2	3	2	0	1	2	0	0	2	0	2	0	0	1	0	0	0	1	0	1	0	0	0	0	3	3	2	3	2	2	2	2	1	3	2	4	1	3	3
1	2	1	1	3	1	1	2	1	2	2	2	4	2	0	1	1	2	2	1	1	1	1	1	1	1	0	1	1	0	0	1	0	0	0	4	3	2	3	3	4	2	2	1	3	2	3	1	3	1
3	1	2	1	5	2	1	3	3	2	1	1	2	1	0	0	0	0	0	1	1	0	0	0	0	0	1	0	0	0	0	0	0	0	0	3	2	2	2	3	3	3	2	1	2	2	1	1	3	1
2	2	2	1	4	1	1	3	2	2	2	1	3	1	0	0	0	0	0	1	1	0	0	0	0	0	0	0	0	0	0	0	0	0	0	3	2	2	3	2	3	3	3	1	1	2	1	1	3	1
1	2	2	2	2	7	3	2	2	2	2	1	3	1	0	1	1	1	1	1	1	1	0	0	0	0	0	0	0	0	0	0	0	0	0	3	3	3	3	2	3	3	3	1	5	3	4	3	4	4
4	2	2	2	3	5	1	1	3	2	2	2	2	1	0	1	1	0	1	0	0	1	0	0	1	0	0	0	0	0	0	0	0	0	0	3	2	1	3	1	1	1	1	1	3	3	4	2	4	4
1	1	2	2	4	5	2	1	3	1	2	2	1	2	1	0	2	1	1	2	1	2	0	0	0	1	0	1	1	0	1	0	0	0	0	4	2	1	2	3	3	2	1	1	3	4	4	3	3	4
1	2	3	2	3	1	4	3	2	2	2	1	4	2	0	1	1	2	1	1	1	1	1	0	1	0	1	1	1	1	1	1	1	0	0	3	3	3	3	3	2	3	2	5	5	2	4	1	4	4
6	1	4	2	2	4	4	2	3	1	2	1	2	1	0	0	0	0	0	0	0	0	0	0	0	0	0	0	0	0	0	0	1	0	0	1	1	3	2	1	1	1	3	1	2	2	4	1	4	4
1	2	2	2	2	1	3	2	3	2	2	1	3	1	0	1	2	1	2	1	1	1	1	0	1	0	0	0	1	1	0	1	1	0	0	4	2	4	2	4	4	4	2	1	5	4	4	1	2	4
1	2	2	2	3	5	3	3	3	1	2	1	3	2	0	1	1	0	0	1	1	1	0	0	0	0	0	0	0	0	1	1	1	0	0	3	2	1	2	1	1	1	1	1	1	3	4	2	3	4
1	2	3	2	4	2	3	3	2	2	2	2	3	2	0	1	1	2	1	1	2	1	1	1	2	0	0	0	1	2	1	1	1	0	0	2	1	3	3	1	2	1	1	1	3	2	4	1	4	4
1	2	4	2	5	2	2	4	3	2	2	2	4	2	0	1	2	2	3	1	2	2	0	1	1	1	1	1	1	1	2	2	2	0	1	3	3	4	3	5	4	4	5	2	3	2	4	2	3	4
6	2	1	2	3	1	2	2	1	2	2	2	4	2	0	0	1	1	0	0	1	0	0	0	0	0	0	0	0	0	0	0	0	0	0	4	2	2	3	2	2	2	2	1	1	3	4	2	2	3
4	2	3	2	3	5	4	3	3	2	2	2	3	1	1	1	1	2	1	1	0	0	0	0	1	0	0	1	1	0	0	0	2	0	0	1	2	2	2	2	2	2	1	1	1	1	4	3	4	4
1	1	2	2	3	7	2	2	3	2	2	1	4	2	1	1	2	3	3	1	2	1	1	1	1	1	2	2	2	1	1	1	1	0	0	3	1	1	2	1	1	1	1	1	1	1	4	1	2	4
1	1	4	2	3	2	5	3	3	2	2	2	3	1	0	1	1	1	1	1	1	1	0	0	1	1	0	1	1	0	0	1	0	0	0	3	1	3	2	4	3	2	2	1	3	3	4	3	3	4
4	2	3	2	5	2	4	3	3	2	2	2	3	2	0	1	0	0	0	0	1	0	0	0	0	0	0	0	0	0	0	0	0	0	0	3	1	1	3	1	1	1	1	1	3	2	4	1	3	3
4	2	1	1	4	5	2	3	2	2	2	2	2	1	0	1	1	1	2	1	1	1	2	1	1	0	1	1	0	1	0	0	0	0	0	4	2	3	2	3	3	2	2	1	3	2	4	2	2	3
1	2	2	1	4	2	1	3	3	2	2	1	4	1	0	1	2	1	1	0	1	0	1	0	1	0	0	0	0	0	0	1	0	0	0	3	1	2	2	3	4	2	2	1	3	3	4	2	4	1
6	2	3	2	3	1	4	3	3	1	2	2	2	1	0	1	1	0	0	0	1	0	0	0	1	0	0	0	0	0	0	0	0	0	0	3	2	2	2	1	1	1	1	2	3	3	4	3	4	4
1	2	1	2	4	4	1	2	3	2	2	2	3	1	0	1	1	0	0	1	1	0	0	0	0	0	0	0	0	1	0	0	0	0	0	2	4	1	2	1	1	1	1	1	3	3	4	1	3	4
3	2	2	2	3	1	3	3	3	1	1	1	1	1	0	0	0	0	0	0	0	0	0	0	0	0	0	0	0	0	0	0	0	0	0	2	1	1	2	1	2	2	3	1	1	3	4	3	4	4
1	2	4	2	3	4	4	3	3	2	2	1	2	1	0	0	0	0	1	1	1	0	0	1	0	0	1	1	1	1	0	1	1	0	0	3	3	2	3	3	3	2	1	1	3	3	4	3	4	4
1	2	2	3	2	1	3	2	2	2	2	2	4	2	0	1	2	1	1	3	1	1	1	0	3	1	1	1	1	1	1	1	1	1	1	2	2	3	2	4	4	4	4	4	5	4	1	4	4	4
6	2	3	2	2	1	4	3	2	2	2	2	3	1	0	0	0	1	1	0	1	0	0	0	0	0	0	0	0	0	0	0	0	0	0	1	1	2	3	1	1	1	1	1	1	4	4	3	4	4
1	2	2	2	5	2	1	3	3	2	2	1	2	1	0	1	1	0	2	1	1	0	0	0	0	0	0	0	0	0	0	1	0	0	0	4	1	3	3	1	1	1	1	1	3	2	4	2	3	3
1	1	3	2	4	2	4	3	2	2	2	2	4	2	2	0	1	3	3	1	1	0	1	0	0	1	1	0	3	1	0	0	1	0	0	3	3	2	3	5	5	3	2	1	3	2	4	1	4	3
1	1	3	2	3	4	4	3	3	1	2	1	3	2	0	0	0	0	0	0	0	0	0	0	0	0	0	0	0	0	0	0	0	0	0	1	2	2	3	4	3	4	2	4	1	3	4	1	4	4
1	1	2	2	5	2	1	2	3	2	2	2	3	1	0	1	2	1	2	0	2	0	0	0	0	1	0	0	1	1	1	1	1	0	0	4	3	3	3	2	4	3	2	1	3	3	4	1	3	4
1	2	3	2	3	2	4	3	3	2	2	1	3	2	0	1	1	0	1	1	1	0	0	0	0	0	0	0	0	0	0	0	0	0	0	4	3	3	2	1	1	1	1	1	5	3	4	1	3	4
1	2	1	2	4	2	1	3	3	2	2	1	4	2	0	1	1	2	2	1	2	1	1	1	2	2	1	2	1	0	0	1	1	0	0	3	2	2	3	3	3	3	2	1	5	3	4	2	4	4
6	2	2	2	3	1	2	3	3	2	2	1	4	2	0	0	0	0	0	0	0	0	0	0	0	0	0	0	0	0	0	0	0	0	0	3	2	2	3	1	1	1	1	1	2	3	4	3	3	3
1	2	2	2	3	1	3	3	2	2	2	2	3	1	0	1	3	2	1	1	2	2	0	0	0	0	1	0	0	0	1	1	0	0	0	4	3	3	3	2	1	1	3	1	3	2	4	1	4	4
6	2	2	1	4	4	2	3	3	2	1	1	3	2	0	1	0	1	1	1	1	1	1	0	1	0	0	0	0	1	1	0	1	0	0	2	2	2	2	1	2	1	1	1	3	3	1	1	3	4
1	1	2	2	5	2	3	3	3	2	1	2	4	1	0	1	2	0	0	1	1	0	0	0	1	0	1	0	1	1	1	0	1	0	0	3	2	2	3	1	3	2	1	1	5	3	4	3	2	3
1	2	1	2	3	1	2	2	3	2	2	2	3	1	0	1	1	1	1	1	1	1	1	0	1	1	1	1	0	0	0	0	0	0	0	3	3	2	2	3	3	3	3	1	3	3	4	1	3	3
4	1	3	2	5	8	2	3	3	2	2	1	3	1	0	0	0	0	0	0	0	0	0	0	0	0	0	0	0	0	0	0	0	0	0	2	4	1	2	1	1	1	1	1	1	2	4	1	2	4
1	2	1	1	4	3	1	2	3	2	1	1	2	1	0	0	0	0	0	1	2	0	0	0	1	0	0	0	1	1	0	0	0	0	0	3	2	2	3	2	1	1	1	1	4	3	4	1	3	1
1	1	2	1	4	2	1	3	3	2	1	2	4	1	0	1	3	2	2	2	2	2	2	0	2	1	1	0	1	1	1	1	1	0	0	4	3	1	3	1	1	1	1	1	3	3	1	1	3	1
1	2	2	2	3	1	2	3	3	2	2	2	4	2	0	2	1	2	3	1	2	1	0	0	1	1	0	1	0	0	0	0	0	0	0	3	1	2	2	2	2	2	3	1	3	3	4	1	3	4
1	2	2	2	5	2	2	3	3	2	2	1	3	1	0	1	1	1	1	1	1	1	0	0	0	0	1	1	0	1	0	1	0	0	0	2	2	2	2	1	1	1	1	1	2	2	4	2	2	4
2	2	1	2	3	1	2	3	2	2	2	2	4	1	0	0	2	1	1	1	2	2	1	1	2	1	1	1	1	1	1	1	1	0	0	3	3	2	2	2	2	2	2	1	3	3	4	2	4	4
6	2	1	2	4	5	1	2	3	2	2	1	3	2	0	0	1	0	0	1	1	1	0	0	0	0	0	0	0	0	0	0	0	0	0	2	1	1	2	1	1	1	1	1	1	2	4	1	4	4
2	1	1	1	2	1	1	2	1	2	2	1	4	1	0	0	0	0	0	0	0	0	0	1	1	0	0	0	0	0	0	0	0	0	0	3	3	4	3	1	1	1	1	1	3	4	4	1	4	3
6	2	1	2	2	1	2	2	2	2	2	1	3	2	0	1	1	1	1	1	1	0	1	0	1	0	1	0	1	0	1	1	1	0	0	1	2	3	2	2	2	2	2	2	3	2	4	3	3	4
1	2	2	2	3	1	3	3	3	2	2	2	4	2	0	2	1	1	1	1	1	0	1	0	1	1	1	1	1	1	1	1	1	0	1	3	2	1	2	3	3	3	1	1	3	2	4	1	4	4
4	1	2	2	5	2	2	3	3	2	2	1	3	1	0	1	0	0	0	0	1	0	0	0	0	0	0	0	1	1	0	0	0	0	0	2	2	2	2	1	1	1	1	1	2	3	4	2	3	4
1	2	2	2	3	1	3	3	3	2	2	1	3	1	0	0	0	1	1	0	1	0	0	0	0	0	0	0	0	0	0	0	0	0	0	2	2	2	2	2	3	2	2	1	3	2	4	4	4	4
1	2	2	2	4	1	2	3	3	2	2	2	4	2	0	0	2	2	2	0	1	0	0	0	0	1	1	0	1	1	0	1	2	0	1	3	3	2	3	1	1	1	1	1	1	2	4	3	3	4
6	2	4	2	2	4	4	3	3	1	2	1	2	2	0	0	0	0	0	1	0	1	0	0	0	0	0	0	0	0	0	0	0	0	0	2	2	1	3	2	2	2	2	1	1	3	4	2	3	4
1	2	1	1	3	1	1	2	1	2	2	2	4	1	0	0	1	1	0	1	0	1	0	0	1	0	1	0	0	1	0	0	0	0	0	1	2	2	2	2	2	1	1	1	5	3	3	1	3	1
1	2	2	2	2	1	1	2	2	2	2	1	2	1	0	0	0	0	0	0	0	1	0	0	0	0	0	0	1	0	0	0	0	0	0	2	1	2	2	2	4	3	3	2	2	2	4	1	2	4
1	2	1	2	3	1	2	2	3	2	2	1	3	1	0	0	0	0	0	0	0	1	0	0	0	0	0	0	0	0	0	0	0	0	0	3	3	2	3	3	2	3	2	2	5	2	4	4	4	3
1	2	3	2	5	2	4	4	3	1	2	1	3	1	0	0	0	0	0	0	1	0	0	0	0	0	0	0	0	0	0	0	1	0	0	3	2	1	2	1	1	2	1	1	1	3	4	2	3	3
6	2	2	2	3	1	2	3	3	2	2	2	3	2	0	0	1	1	1	1	1	0	0	0	0	0	0	0	1	1	0	0	1	0	0	4	3	3	2	2	3	2	1	1	3	2	4	3	3	3
1	2	1	2	3	1	1	3	1	2	2	2	4	1	1	1	2	2	2	1	1	0	0	0	1	1	2	1	1	0	1	0	1	0	0	2	2	1	2	2	1	1	4	1	5	3	4	1	3	4
1	2	1	2	3	1	2	2	2	1	2	2	4	1	0	1	1	1	1	1	1	1	1	1	0	0	0	0	0	0	0	0	0	0	0	2	2	1	2	1	2	1	1	1	1	3	4	2	3	4
6	2	1	2	3	1	2	2	2	2	2	2	3	2	0	0	0	1	1	1	1	0	0	0	1	0	0	2	0	0	0	1	1	0	0	1	1	3	1	3	1	1	1	1	3	2	1	1	3	4
1	2	1	1	3	1	1	2	2	2	2	2	3	1	0	1	0	1	1	0	1	1	0	0	0	0	0	0	1	0	0	1	0	0	0	2	4	1	2	1	2	1	1	1	5	3	4	1	4	1
2	2	2	1	5	2	1	3	3	2	1	1	3	2	0	0	1	0	0	0	1	1	0	0	1	0	0	0	0	0	0	1	0	0	0	4	2	3	3	3	2	1	4	1	5	3	1	1	4	1
1	2	2	3	3	1	3	3	2	2	1	2	3	1	0	1	1	1	1	1	1	1	1	0	1	1	1	1	1	1	1	1	1	1	1	3	4	3	3	3	2	2	2	1	5	3	1	1	3	1
1	1	3	3	5	2	3	4	1	2	1	1	3	1	0	0	0	0	0	0	0	0	0	0	0	0	0	0	0	0	0	0	0	0	0	1	2	2	2	2	2	2	2	2	2	3	1	2	3	4
1	2	2	2	3	1	4	3	2	2	2	1	3	2	0	0	1	0	0	0	0	1	0	0	0	0	0	0	1	0	0	1	1	0	0	2	1	1	2	1	1	1	1	1	1	2	4	1	4	1
1	2	1	1	4	5	2	2	2	2	1	1	3	1	0	0	0	0	0	0	0	0	0	0	0	0	0	0	0	0	0	0	0	0	0	2	2	1	2	1	1	1	1	1	5	3	1	1	3	1
4	1	2	1	5	2	2	3	2	2	1	1	3	2	0	1	2	1	1	1	1	0	1	0	1	1	1	0	0	1	1	1	1	1	1	5	3	3	3	3	1	4	1	2	3	3	1	1	3	1
1	1	4	2	1	4	5	3	2	1	2	1	1	1	0	0	0	0	0	0	0	0	0	0	0	0	0	0	0	0	0	0	0	0	0	2	2	2	2	2	2	2	2	2	1	3	4	4	4	4
6	2	1	2	3	1	2	2	2	2	2	1	3	1	0	0	1	0	2	2	1	1	1	1	1	1	1	1	1	0	0	1	0	0	0	3	1	3	2	3	2	3	1	1	1	2	4	3	4	4
1	2	2	3	4	1	3	3	3	1	2	2	3	1	0	0	0	0	0	0	1	1	0	0	0	0	0	0	0	0	0	0	0	0	0	2	1	2	2	1	1	1	1	1	1	3	4	3	3	4
4	2	3	2	4	5	4	3	3	2	2	1	2	2	0	0	1	1	0	1	0	1	0	0	1	0	0	1	1	0	1	0	1	0	0	1	1	3	2	3	3	2	3	1	5	3	4	3	4	4
4	2	3	2	5	6	1	4	3	2	2	1	4	2	1	0	2	1	1	0	0	0	0	0	0	0	0	0	1	1	1	1	0	0	0	3	3	3	3	3	3	3	1	1	5	2	4	3	4	4
1	1	3	2	5	2	2	3	3	1	2	1	3	1	0	0	0	0	0	0	0	0	0	0	0	0	0	0	0	0	0	0	0	0	0	2	1	1	2	1	2	2	1	1	1	2	4	2	3	4
6	2	2	2	4	4	2	3	2	2	2	2	3	2	0	1	1	1	1	0	1	0	0	0	1	0	0	1	0	1	1	1	1	0	0	2	1	1	2	2	2	2	1	1	2	3	4	3	2	4
1	2	3	2	5	2	3	4	3	1	2	2	3	1	0	0	1	0	1	0	0	0	0	0	0	0	0	0	0	0	0	0	0	0	0	3	2	2	3	1	1	1	1	1	3	3	4	2	4	4
1	2	1	2	3	1	1	2	3	2	2	2	2	1	0	0	0	0	0	0	1	0	0	0	0	0	0	0	0	0	0	0	0	0	0	3	4	2	2	2	2	2	1	1	5	3	4	4	4	4
6	2	1	2	3	1	2	2	3	1	2	1	1	1	0	0	0	0	0	0	0	0	0	0	0	0	0	0	0	0	0	0	0	0	0	2	2	2	2	4	4	3	2	1	3	3	4	1	3	4
6	2	2	2	3	8	2	2	2	2	2	1	2	2	0	0	0	1	1	1	1	1	0	0	1	0	0	0	1	0	1	1	0	0	0	1	2	2	2	3	2	2	2	1	3	3	4	3	4	3
1	1	2	2	5	6	2	4	3	2	2	1	2	1	0	0	0	0	1	1	0	0	0	0	0	0	0	0	0	0	0	0	0	0	0	2	2	2	2	3	1	1	1	1	1	3	4	2	3	4
6	2	1	2	3	1	2	2	3	2	2	2	3	1	0	1	1	1	1	1	1	1	1	0	1	1	0	1	0	0	1	1	1	0	0	2	2	2	2	2	4	2	3	1	3	4	4	1	3	1
4	2	2	2	4	4	2	3	3	2	2	2	3	2	0	1	1	1	1	0	1	1	0	0	1	0	0	1	1	0	0	0	0	0	0	2	2	2	2	3	3	2	3	1	3	3	4	2	4	4
6	2	1	2	3	1	2	2	3	2	2	1	4	1	0	3	1	1	0	0	1	0	0	0	0	0	1	0	0	1	0	0	1	0	0	3	2	2	2	1	5	1	1	1	3	2	4	1	4	4
6	2	3	2	3	4	3	2	2	2	2	1	2	1	0	0	1	1	1	3	1	1	0	0	0	1	0	0	1	0	0	0	0	0	0	3	4	2	2	1	1	1	1	1	5	3	4	3	4	4
6	2	2	2	3	1	3	3	3	2	2	2	3	1	0	0	0	1	1	1	2	0	0	0	0	0	0	1	0	0	0	0	0	0	0	2	1	1	2	1	1	1	1	1	5	3	4	1	3	4
1	2	2	2	4	1	3	3	3	1	1	2	3	2	1	1	2	0	0	0	1	0	0	0	1	0	0	0	1	1	2	1	2	0	0	4	2	1	2	1	2	1	1	1	5	4	4	1	2	3
4	2	2	2	4	3	3	4	3	2	2	1	2	1	0	0	1	0	0	0	0	0	0	0	0	0	0	0	0	0	0	0	0	0	0	2	2	1	2	1	1	2	1	1	1	3	4	2	4	4
1	2	1	2	3	1	2	2	2	2	2	1	4	2	0	0	0	0	0	0	0	1	0	0	1	0	1	0	0	1	0	0	0	0	0	3	2	3	1	2	2	2	2	1	1	3	4	1	4	4
1	2	1	2	3	5	2	2	2	1	2	1	3	2	1	0	0	2	2	0	0	0	1	0	0	0	0	0	0	0	0	0	0	0	0	3	3	5	3	3	4	3	3	1	3	2	4	2	4	4
4	1	4	2	2	7	5	3	2	2	2	1	1	1	0	0	0	0	1	0	1	0	0	0	0	0	0	0	0	0	0	0	0	0	0	3	3	2	3	2	3	2	2	1	1	2	4	2	2	4
1	2	2	2	3	1	2	3	3	2	2	2	3	2	1	1	2	2	2	1	1	1	2	0	1	1	0	0	0	1	0	1	1	0	0	2	2	1	2	2	3	2	2	1	3	3	4	3	3	3
1	2	3	2	4	1	4	3	2	2	2	2	4	1	0	0	1	0	1	1	1	1	0	0	0	1	0	0	1	0	0	1	0	0	0	2	1	1	2	1	1	1	1	1	1	2	4	2	2	2
1	2	2	2	3	1	3	3	3	2	2	2	3	2	0	1	2	1	2	3	3	1	1	0	0	1	1	0	1	1	0	0	1	0	0	4	4	4	3	3	4	4	3	3	3	2	4	1	3	3
4	1	2	2	5	2	3	3	2	2	2	1	3	1	1	2	1	2	1	0	1	0	0	0	0	0	0	0	0	0	0	0	1	0	0	2	1	2	2	1	2	2	1	1	1	2	2	1	2	4
1	2	3	3	3	1	4	3	2	2	2	2	4	1	1	2	2	2	2	2	2	1	0	0	1	1	0	1	1	0	1	1	1	0	1	3	3	3	3	2	2	2	2	1	1	2	4	3	3	1
4	2	2	1	5	2	1	3	2	2	2	2	4	1	0	1	1	1	1	1	1	1	0	0	1	0	0	0	0	0	0	0	0	0	0	1	1	3	2	1	2	2	1	1	5	3	4	2	3	4
1	2	2	2	4	3	1	3	1	2	2	2	3	1	0	0	0	0	0	0	2	0	1	0	0	0	0	0	0	0	0	0	0	0	0	1	1	2	2	1	1	1	2	1	1	2	4	3	4	4
1	1	2	2	5	2	2	3	2	2	2	1	3	1	0	0	0	0	1	1	1	0	0	0	1	0	0	0	0	0	0	1	0	0	0	3	2	2	3	2	2	2	1	1	1	2	2	2	4	3
1	2	1	2	4	3	1	2	3	2	2	2	2	2	0	1	1	2	1	0	1	1	0	0	2	1	1	0	1	1	2	2	1	0	0	3	3	2	3	2	2	1	1	1	3	2	4	1	3	4
1	2	2	2	3	1	2	2	2	1	2	2	3	2	0	2	2	1	3	0	1	2	1	0	1	1	0	2	2	0	2	2	1	0	0	3	3	3	3	1	3	4	1	1	3	3	4	1	3	2
1	2	1	1	5	2	1	2	3	2	1	2	4	1	0	1	1	2	1	0	1	0	0	0	1	1	0	1	0	1	1	1	0	0	0	2	1	2	2	4	2	2	5	1	3	3	1	1	4	1
1	2	1	1	3	1	2	3	2	2	1	2	4	1	0	0	0	0	0	0	1	0	0	0	1	0	0	0	0	0	0	0	0	0	0	2	2	2	2	2	2	2	1	1	1	2	4	1	2	1
1	2	1	1	4	5	1	1	2	2	1	1	2	1	0	0	1	0	0	0	1	1	1	0	1	0	0	0	0	1	0	1	1	0	0	3	2	1	3	1	1	1	1	1	1	3	1	1	3	4
2	2	1	1	3	1	1	2	1	2	1	1	4	1	0	1	2	2	1	0	0	1	1	0	1	0	0	0	0	1	0	0	0	0	0	2	2	1	2	1	2	2	2	1	3	2	1	1	4	1
1	2	1	2	3	1	2	2	2	2	1	1	2	1	0	0	0	1	1	0	1	1	0	0	0	0	0	1	0	1	0	0	0	0	0	3	3	1	2	3	1	1	1	2	3	3	1	1	3	4
1	2	1	1	3	1	1	2	2	1	1	1	2	1	0	1	0	0	0	1	1	0	0	0	0	0	0	0	0	0	0	0	0	0	0	2	2	1	2	1	1	1	1	1	2	3	1	3	3	1
2	2	1	1	3	1	1	2	3	1	1	1	4	1	0	1	1	1	1	1	1	1	0	0	0	0	0	0	1	0	0	0	0	0	0	2	2	2	2	1	1	1	1	1	2	3	1	1	4	1
4	2	2	2	4	1	3	3	3	2	2	1	4	1	0	1	1	1	1	1	1	1	1	0	1	0	0	0	0	1	0	0	0	0	0	2	1	2	2	2	3	2	1	1	3	4	4	3	4	4
1	2	1	1	3	1	1	2	2	2	2	1	3	1	0	0	0	0	0	0	0	0	0	0	1	0	0	0	0	0	0	0	0	0	0	2	2	1	3	1	1	1	1	1	1	4	4	3	3	4
1	1	4	2	1	7	5	3	2	1	2	1	2	1	0	0	0	0	0	2	0	0	0	0	0	0	0	0	0	0	0	0	0	0	0	2	1	1	2	1	1	1	1	1	2	3	4	3	4	4
1	2	1	2	2	1	2	2	2	2	2	1	2	1	0	0	0	0	0	0	1	0	0	0	0	0	0	0	0	0	0	0	0	0	0	2	1	1	2	1	1	1	1	1	1	4	4	2	4	4
1	2	3	2	3	1	4	3	3	2	2	1	4	1	0	0	0	0	0	1	1	0	0	0	0	0	0	0	0	0	0	0	0	0	0	1	1	3	2	2	2	2	2	1	3	2	4	2	4	4
1	2	3	2	3	1	4	3	2	1	2	1	2	2	0	1	1	1	2	0	0	0	0	0	0	0	0	0	0	0	0	0	0	0	0	2	2	3	2	1	1	1	1	1	2	2	4	4	4	4
1	2	1	1	4	4	1	2	2	2	2	1	2	1	0	1	1	1	1	1	1	0	0	0	0	0	0	0	1	0	0	0	0	0	0	2	4	1	3	1	1	1	1	1	1	2	4	2	4	4
1	1	2	2	5	2	1	3	2	2	2	2	1	1	0	0	0	0	0	0	0	0	0	0	0	0	0	0	0	0	0	0	0	0	0	2	2	1	2	1	1	1	1	1	1	2	4	4	3	4
1	2	4	2	5	5	5	4	3	2	2	1	4	1	0	1	0	1	1	1	0	0	0	0	0	0	0	0	1	0	1	1	1	0	0	2	2	2	3	3	2	3	2	1	1	3	4	2	4	4
4	2	4	2	3	4	5	4	3	2	2	1	3	2	0	0	0	0	1	1	0	0	0	0	1	0	0	1	1	0	1	1	1	0	1	1	2	1	2	2	1	1	2	1	5	4	4	2	4	3
1	1	2	2	3	3	2	2	2	2	2	2	3	2	0	1	1	1	1	0	0	0	0	0	0	0	0	0	0	0	0	0	0	0	0	3	3	2	2	2	2	1	2	1	2	2	4	3	2	4
1	2	2	2	3	1	3	2	2	2	2	1	2	1	0	1	1	1	0	1	1	1	0	0	0	0	0	0	0	0	0	0	1	0	0	1	1	2	2	1	1	1	1	1	1	4	4	3	4	4
6	2	1	2	4	3	1	2	2	1	2	1	3	2	0	0	0	2	2	2	3	0	1	1	1	0	3	0	0	0	0	0	0	0	0	3	3	4	3	1	1	1	4	1	3	4	4	1	2	4
6	2	2	2	3	1	3	3	3	2	2	2	4	2	2	1	2	2	2	1	1	1	1	1	1	1	1	1	1	1	1	1	0	0	1	4	2	4	3	3	4	4	4	1	5	3	4	3	3	4
1	2	1	2	3	1	1	2	2	2	2	2	4	1	0	0	0	0	0	0	0	0	0	0	0	0	0	0	0	0	0	0	0	0	0	2	3	2	2	1	1	1	1	1	3	3	4	1	3	4
1	2	1	1	2	1	1	2	1	2	1	2	4	1	0	0	0	1	0	1	0	0	0	0	1	0	0	0	0	0	0	0	0	0	0	4	2	1	2	1	1	1	1	1	1	3	3	1	4	4
4	2	1	2	4	5	1	1	3	2	2	1	3	2	0	0	1	0	0	0	1	0	0	0	0	0	0	0	0	0	0	0	0	0	0	2	1	1	2	2	1	1	2	1	3	3	4	3	4	4
1	2	1	1	3	1	2	2	2	2	1	2	4	2	0	1	2	2	2	0	1	3	1	0	1	0	0	1	0	0	0	0	0	0	0	3	4	3	2	2	2	3	1	1	3	2	4	1	4	1
1	1	2	1	4	5	1	1	2	2	2	1	2	1	0	0	0	0	0	0	0	0	0	0	0	0	0	0	0	0	0	0	0	0	0	3	3	3	2	1	1	2	1	1	1	2	4	1	4	3
2	2	1	1	3	1	1	2	1	2	1	2	4	1	0	0	0	1	1	0	1	1	0	0	1	0	0	1	0	1	1	0	0	0	0	3	4	3	2	3	2	3	2	1	3	3	1	2	3	1
1	1	2	1	2	5	3	2	3	2	2	2	3	1	0	0	0	1	1	0	1	0	1	0	0	0	0	0	0	0	0	0	0	0	0	1	1	1	1	2	2	1	2	1	2	4	4	2	4	1
1	2	2	2	3	1	3	3	2	2	2	2	2	2	0	1	0	0	0	0	0	0	0	0	0	0	0	0	0	0	0	0	0	0	0	2	1	1	2	1	1	1	1	1	1	3	4	4	3	4
1	2	2	2	4	2	1	2	3	1	2	1	2	2	0	0	0	0	1	0	1	0	0	0	0	0	0	0	0	1	0	1	0	0	0	3	3	1	3	2	3	3	1	1	3	4	4	1	3	4
6	2	1	2	3	1	2	2	2	2	2	1	4	1	0	0	1	0	0	0	0	0	0	0	0	0	1	0	0	0	0	0	0	0	0	2	3	2	4	3	4	4	3	1	5	3	4	4	4	4
6	2	2	2	4	4	1	3	3	2	2	2	3	1	0	1	0	1	1	1	0	0	0	0	1	0	0	0	1	1	0	0	0	0	0	3	2	1	3	1	2	1	1	1	2	2	4	2	3	4
6	2	1	2	3	1	2	2	2	2	2	1	3	1	0	0	0	1	0	1	1	0	0	0	1	0	0	0	1	1	0	0	0	0	0	5	5	4	3	1	1	1	4	1	5	3	4	3	4	4
1	2	2	2	3	1	2	3	2	1	2	1	3	2	0	0	0	0	0	0	0	1	0	0	0	0	0	0	0	0	0	0	0	0	0	2	1	1	2	1	2	1	1	1	1	3	4	2	4	4
1	2	2	2	3	1	2	2	2	2	2	2	4	1	0	1	1	1	0	1	2	0	0	0	1	0	0	1	0	0	0	0	0	0	0	5	4	4	4	1	4	3	1	1	5	2	4	1	4	4
1	2	2	2	3	5	3	2	2	1	2	1	2	1	1	1	2	1	1	1	1	0	0	0	0	0	0	0	0	0	0	0	0	0	0	2	2	2	2	1	3	3	2	2	3	3	4	3	4	4
6	1	4	2	3	4	5	4	3	2	2	1	3	1	0	0	0	1	1	1	1	0	1	0	1	0	0	1	1	0	1	1	1	0	0	1	3	2	3	2	2	2	2	2	1	4	4	1	3	4
1	2	2	2	4	4	2	3	3	2	2	1	3	1	0	1	1	1	1	0	1	1	1	0	1	0	1	0	0	0	0	0	0	0	0	3	2	3	2	2	4	2	1	1	3	3	4	1	4	4
1	2	1	1	3	1	2	2	2	2	1	2	4	1	1	0	1	1	1	1	0	0	0	0	0	0	0	0	2	0	0	0	0	0	0	3	4	2	3	3	4	4	2	1	3	4	3	3	4	1
3	2	1	2	3	1	2	2	3	2	2	1	3	1	0	0	1	1	1	0	1	0	1	0	0	0	0	0	0	0	0	1	0	0	0	3	2	3	3	2	2	1	1	1	3	3	4	1	4	4
6	1	2	2	1	7	3	2	2	2	2	1	3	1	0	0	1	1	1	2	1	0	0	1	1	0	0	0	0	0	0	0	0	0	0	1	2	1	2	1	1	1	1	1	1	3	4	2	4	3
1	2	2	2	5	2	2	3	3	2	2	1	3	2	0	0	2	0	0	1	1	0	0	0	1	0	0	0	1	0	0	1	0	0	0	2	1	2	3	1	1	1	1	1	1	3	4	1	3	4
1	1	2	2	4	3	2	3	2	2	2	2	4	1	0	0	0	0	0	0	0	1	0	0	2	0	0	0	1	0	0	1	0	0	0	2	1	2	2	1	2	2	1	1	1	2	4	1	2	4
6	2	2	2	3	1	2	2	3	2	2	2	2	1	0	0	1	1	1	0	0	0	0	0	1	0	0	0	1	1	1	0	1	0	0	3	2	1	3	2	2	2	1	1	5	2	4	2	3	3
4	2	1	2	4	4	1	2	2	2	2	2	3	2	0	0	0	0	0	0	0	0	0	0	0	0	0	0	0	0	0	0	0	0	0	2	2	1	1	1	1	1	1	1	1	2	4	1	3	4
1	2	2	2	5	6	1	2	3	2	2	1	3	1	0	1	2	1	2	0	2	0	0	0	2	0	0	0	0	0	0	1	0	0	0	2	1	1	3	1	1	1	1	1	5	4	4	2	4	2
6	2	1	2	3	1	2	2	2	2	2	1	3	1	0	1	1	0	1	0	1	0	1	0	1	0	0	0	0	1	1	0	0	0	0	3	3	2	3	1	1	1	1	1	1	3	4	1	4	4
1	2	2	1	3	1	2	3	2	2	2	1	2	1	0	0	0	0	1	1	1	0	0	0	0	0	0	0	0	0	0	0	0	0	0	2	1	2	2	1	1	1	1	1	1	3	4	1	4	1
1	2	1	1	5	2	1	2	3	1	2	1	2	1	0	0	0	0	0	0	0	1	0	0	0	0	0	0	0	1	0	0	0	0	0	2	1	2	2	1	1	1	1	1	5	2	4	1	2	1
1	2	2	1	4	5	1	2	2	2	1	2	3	1	0	2	1	1	0	0	0	0	0	0	0	0	0	1	0	2	1	1	0	0	0	2	2	1	2	1	1	1	1	1	3	2	1	1	2	1
6	2	4	2	3	5	4	3	3	1	2	1	1	1	0	0	0	0	0	0	0	0	0	0	0	0	0	0	0	0	0	0	0	0	0	2	3	1	2	1	1	1	1	1	1	4	4	3	4	4
1	2	4	2	5	4	5	4	3	2	2	2	4	1	0	1	1	1	1	1	0	1	0	0	0	0	1	0	0	0	0	0	0	0	0	1	1	1	3	3	3	2	1	2	1	4	4	3	4	4
1	1	1	2	2	1	2	2	3	2	2	1	3	1	0	0	0	0	0	3	0	1	0	0	0	0	0	0	0	0	0	0	0	0	0	3	2	2	3	3	3	3	2	1	2	3	4	2	4	4
2	2	2	2	4	1	3	3	3	1	2	1	4	1	0	0	2	0	0	0	1	0	0	0	0	0	0	0	0	0	0	0	0	0	0	4	3	2	3	1	1	1	1	1	3	4	4	2	4	3
1	2	3	2	4	5	4	3	3	1	2	1	3	1	0	1	1	1	1	1	2	0	0	0	0	1	0	0	1	1	0	1	1	0	0	2	1	1	2	1	1	1	1	1	1	4	4	2	4	4
5	2	2	2	4	2	2	3	3	2	2	2	4	1	0	1	1	0	1	0	2	1	0	1	1	0	1	0	1	0	0	0	0	0	0	1	1	1	2	1	1	1	1	1	1	3	4	2	4	4
6	2	2	2	3	1	3	3	3	2	1	1	3	1	0	1	1	1	1	1	0	0	0	0	0	0	0	1	1	1	0	0	0	0	0	2	2	1	2	2	2	2	1	1	5	2	4	3	4	4
1	1	2	2	5	2	2	3	3	1	2	1	1	1	0	0	0	0	0	0	0	0	0	0	0	0	0	0	0	0	0	0	0	0	0	2	4	1	2	1	1	1	1	1	1	4	4	1	4	4
1	2	2	2	3	5	3	3	2	2	2	1	2	1	0	0	0	1	0	0	0	0	0	0	0	0	0	0	0	0	0	0	0	0	0	2	2	1	2	1	1	1	1	1	3	2	4	2	3	4
1	2	1	2	4	5	1	1	3	2	2	1	3	1	0	0	0	0	0	0	0	0	0	0	0	0	0	0	0	0	0	0	0	0	0	3	2	1	2	1	1	1	1	1	1	3	4	1	4	4
2	2	1	1	3	1	2	2	3	2	2	1	3	1	0	1	1	1	1	0	1	0	0	0	0	0	0	0	0	0	0	0	0	0	0	2	2	2	2	1	1	3	2	1	3	3	4	1	3	4
1	2	2	2	3	1	3	3	1	2	2	1	4	1	1	1	2	2	1	1	1	0	0	0	1	1	0	1	1	1	0	0	1	0	0	2	4	1	2	1	1	1	1	1	3	2	4	3	3	4
1	2	2	1	4	5	1	2	2	2	2	1	3	2	0	1	1	1	1	0	1	0	1	0	1	0	1	0	0	1	1	1	0	0	0	2	2	2	2	2	4	2	1	1	3	3	4	2	4	2
1	2	4	2	5	2	4	4	3	2	2	1	4	2	0	1	1	0	1	1	1	0	0	0	1	0	0	0	0	0	0	0	0	0	0	1	2	3	2	2	2	2	1	1	3	2	4	1	2	4
3	2	1	1	4	1	2	3	3	1	1	1	3	2	0	1	2	1	1	1	1	2	1	2	1	1	1	0	0	0	0	1	0	0	0	3	2	3	3	4	2	2	1	1	3	3	3	3	3	4
1	2	1	1	4	3	1	2	3	1	2	1	3	1	0	0	0	1	1	0	0	1	0	0	1	0	0	0	0	0	0	0	0	0	0	2	2	1	1	1	1	1	1	1	3	3	4	1	3	4
1	1	1	1	4	2	1	2	3	2	1	1	3	1	0	0	1	0	1	1	1	0	0	0	0	0	0	0	1	0	0	1	0	0	0	3	2	1	2	1	2	1	1	1	3	2	1	1	2	4
1	2	1	2	2	8	2	2	2	2	2	1	4	2	0	0	1	1	1	0	1	0	0	0	0	0	0	0	0	0	0	0	0	0	0	2	2	1	2	1	1	2	1	1	1	4	4	4	4	4
1	2	2	2	3	1	2	2	3	2	2	1	3	1	0	1	1	1	1	1	1	2	1	0	1	1	0	0	0	1	0	0	0	0	0	3	3	2	2	2	2	2	2	1	3	3	4	4	4	4
4	2	4	2	5	2	4	4	3	2	2	1	4	2	0	1	2	0	1	1	1	1	0	1	1	0	0	0	0	0	0	1	0	0	0	4	3	3	3	4	3	3	1	1	3	4	4	2	4	3
1	2	2	2	3	8	3	3	3	1	2	1	1	2	0	1	1	1	0	2	2	0	0	1	2	0	0	0	0	0	1	1	0	0	0	2	2	1	2	1	1	1	1	1	1	2	4	3	4	4
1	1	2	2	4	5	2	3	3	2	2	1	2	1	0	0	0	0	1	1	0	0	0	0	0	0	0	0	0	0	1	0	0	0	0	2	2	1	2	1	2	3	1	1	3	2	4	2	3	4
6	2	2	2	3	1	2	2	2	2	2	1	4	1	0	1	1	1	1	1	1	0	0	0	1	0	0	0	1	1	0	0	0	0	0	5	4	2	3	3	4	3	3	1	5	2	4	2	3	3
2	2	1	1	3	1	1	3	2	1	2	1	3	2	0	1	2	2	1	1	1	1	0	1	1	1	0	1	0	0	0	0	0	0	0	2	3	1	2	2	2	1	1	1	5	3	4	2	4	1
6	2	1	1	3	1	2	2	2	2	2	1	4	2	0	1	1	2	1	2	2	0	0	0	0	1	0	1	1	0	0	1	0	0	0	3	2	3	3	3	3	4	3	1	5	3	4	1	4	1
6	2	1	2	3	1	2	2	2	2	2	1	3	1	0	0	0	0	0	0	0	0	0	0	0	0	0	0	3	2	0	0	0	0	0	2	4	2	2	3	4	2	2	1	5	2	4	1	3	4
2	2	2	2	5	2	2	3	3	2	2	1	2	1	0	0	0	0	1	0	1	0	0	0	1	0	0	1	0	1	1	0	1	0	0	1	1	3	3	1	2	2	2	1	2	2	4	2	2	2
6	2	2	2	4	4	2	2	3	2	2	1	2	2	0	0	0	0	0	0	0	0	0	0	0	0	0	0	0	0	0	0	0	0	0	2	2	1	2	1	1	1	1	1	1	3	4	3	3	4
4	2	1	2	5	4	1	3	3	2	2	1	2	1	0	0	0	0	0	0	0	0	0	0	0	0	0	0	0	0	0	0	0	0	0	2	2	2	2	2	2	1	1	1	2	4	4	4	4	4
1	2	4	2	3	1	5	4	2	2	2	1	3	1	0	1	2	1	1	1	1	0	0	0	0	0	0	0	0	0	1	0	1	0	0	4	4	3	3	3	2	2	2	2	2	4	4	1	4	4
6	2	1	2	5	2	1	3	3	1	2	1	4	1	0	0	0	0	0	1	0	0	0	0	0	0	0	0	0	0	0	0	0	0	0	3	2	1	2	1	1	1	1	1	5	2	4	4	3	4
6	2	2	3	4	1	3	3	3	2	2	1	4	2	0	1	2	1	1	1	1	0	0	0	1	0	1	1	2	1	0	1	1	0	0	2	2	1	2	1	1	1	1	1	1	3	4	2	4	4
1	2	4	2	3	4	5	4	3	2	2	1	2	2	0	0	0	0	0	0	0	0	0	0	1	0	0	0	0	0	0	1	0	0	0	2	2	1	2	1	1	1	1	1	1	4	4	2	4	4
4	2	2	2	4	5	3	3	3	1	2	1	2	2	0	0	3	1	1	0	1	0	0	0	0	0	0	0	0	0	0	0	0	0	0	2	1	1	2	1	1	1	1	1	5	3	4	1	4	4
1	2	2	2	4	1	2	3	3	2	2	1	3	2	0	2	1	1	1	2	2	0	0	0	1	0	0	0	0	0	0	0	0	0	0	3	4	1	2	2	4	2	1	1	3	3	4	1	3	4
4	2	3	2	5	2	3	4	3	2	2	2	3	1	0	0	0	0	0	0	0	0	0	0	0	0	1	0	0	0	0	0	0	0	0	3	2	1	3	1	1	1	2	1	1	3	4	2	3	4
1	2	2	2	3	1	3	3	3	1	2	2	4	1	0	1	1	1	1	1	0	1	0	1	0	0	0	0	1	0	0	0	0	0	0	3	3	1	3	1	1	2	1	1	3	4	4	2	4	4
1	1	1	1	5	2	1	2	3	2	2	1	3	2	0	0	1	0	1	1	0	0	0	0	1	0	0	0	0	0	0	0	0	0	0	3	3	2	3	1	1	1	1	1	5	3	4	1	3	4
1	2	1	2	4	4	1	3	3	1	2	1	2	1	0	1	0	1	0	1	0	0	0	0	0	0	0	0	0	1	0	0	0	0	0	1	1	2	1	2	1	1	1	1	1	3	4	1	4	4
6	2	1	2	3	1	2	2	3	2	2	1	3	1	1	1	1	0	0	0	0	1	0	0	1	0	0	0	0	0	0	0	0	0	0	2	1	2	2	1	1	1	1	1	1	2	4	1	3	4
4	1	1	2	3	5	1	2	3	2	2	2	2	2	0	1	0	0	0	0	0	0	0	0	0	0	0	0	0	0	0	0	0	0	0	2	2	2	2	1	1	1	1	1	1	3	4	2	3	4
1	1	3	2	5	2	3	4	2	2	2	1	3	2	0	0	0	0	0	0	0	0	0	0	0	0	0	0	0	0	0	0	0	0	0	2	1	2	3	1	1	1	1	1	2	3	4	2	4	4
1	2	1	1	3	1	2	2	2	2	1	2	3	2	0	0	1	0	1	0	1	1	1	1	0	0	1	0	0	0	0	0	1	0	0	3	3	1	3	4	2	5	1	1	3	3	1	1	4	1
6	2	1	2	3	1	2	2	3	2	2	1	2	1	0	0	0	0	3	2	0	0	0	0	0	0	0	0	0	0	0	0	0	0	0	2	1	1	1	1	1	1	1	1	1	2	4	3	4	1
1	1	4	2	5	2	5	4	3	2	2	1	3	2	0	0	1	1	1	1	0	1	0	0	1	0	0	0	1	0	1	0	0	0	0	4	2	1	3	4	4	4	1	4	5	4	4	3	4	4
1	2	3	2	3	3	3	3	2	2	2	1	2	1	0	0	1	1	2	0	0	1	0	0	0	1	0	1	2	1	0	1	1	0	0	2	2	2	2	2	2	2	2	1	2	2	4	2	4	4
1	2	3	2	3	5	3	3	3	2	2	2	4	2	1	1	2	1	2	1	1	1	1	1	1	1	1	1	1	1	1	1	1	0	0	3	4	3	3	4	4	3	3	1	3	3	4	3	4	4
1	1	2	2	4	4	2	3	3	2	2	1	3	1	0	0	1	0	0	1	0	1	0	0	0	0	0	0	0	0	0	0	0	0	0	2	2	2	2	1	1	1	1	1	2	2	4	1	4	4
4	1	3	2	5	2	3	4	3	1	2	1	4	1	2	1	2	2	2	0	0	0	0	0	1	0	0	0	0	0	0	1	0	0	0	3	1	2	3	2	4	3	3	1	1	4	4	2	4	4
2	1	3	2	5	2	3	3	3	1	2	2	4	2	0	0	0	1	0	0	0	0	0	0	1	0	0	0	0	0	0	0	0	0	0	3	3	3	3	2	3	2	1	1	1	2	4	1	4	4
6	2	1	1	3	1	2	2	2	2	2	1	3	1	0	0	0	0	0	0	0	0	0	0	0	0	0	0	0	0	0	0	0	0	0	2	1	1	1	1	2	1	1	1	1	3	4	1	4	4
1	2	2	2	3	5	3	3	3	1	2	1	3	2	0	0	0	0	0	0	0	0	0	0	0	0	0	0	0	0	0	0	0	0	0	3	3	1	3	3	2	3	4	1	3	3	4	1	2	4
1	1	2	2	3	5	3	2	2	2	2	2	3	1	0	0	2	0	3	2	0	0	0	0	0	0	0	0	2	0	0	0	0	0	0	4	3	4	2	4	1	4	1	1	2	2	4	2	2	4
6	2	3	2	2	1	4	3	3	2	2	1	4	1	0	0	0	1	1	1	0	0	0	0	0	1	0	1	0	1	0	0	0	0	0	1	1	1	1	1	1	1	1	1	1	2	4	1	2	4
4	1	2	2	3	8	3	3	2	1	2	1	1	1	0	0	3	3	1	1	1	0	0	1	1	1	0	0	1	0	0	0	0	0	0	2	4	1	3	1	1	1	1	1	1	2	4	3	3	4
1	2	1	1	5	2	1	3	2	2	1	1	4	1	0	2	2	1	1	1	3	1	0	0	1	1	0	0	0	0	0	1	0	0	0	2	3	1	2	1	1	1	1	1	1	3	1	2	2	4
1	2	2	2	3	1	3	2	3	2	2	2	3	2	0	0	2	1	1	1	1	2	2	2	0	0	0	0	1	1	0	0	0	0	0	3	3	1	3	4	4	4	2	1	3	2	4	1	3	3
4	2	2	2	5	2	2	3	3	1	2	1	3	2	0	0	0	0	0	0	0	0	0	0	0	0	0	0	0	0	0	0	0	0	0	3	2	1	3	1	1	1	1	1	1	3	4	2	4	4
1	2	2	2	3	1	3	3	3	2	2	1	3	1	0	0	2	1	1	1	1	1	1	1	0	1	1	1	0	0	0	0	0	0	0	3	4	2	2	2	3	2	2	3	3	2	4	1	4	4
1	2	3	3	3	1	3	3	2	1	2	2	2	1	0	0	0	1	0	1	0	1	0	0	1	0	0	1	0	0	0	0	0	0	0	3	2	2	3	2	3	2	2	1	1	3	4	4	2	4
1	1	2	2	5	2	1	2	1	2	2	1	2	1	0	1	1	0	0	1	0	0	0	0	0	0	0	0	3	0	0	0	0	0	0	1	1	1	3	1	1	1	1	1	1	3	4	2	4	4
4	2	4	2	4	2	3	4	3	1	2	1	2	1	0	0	0	0	0	0	0	0	0	0	0	0	0	0	0	0	0	0	0	0	0	2	1	1	2	1	1	1	1	1	1	3	4	4	4	3
6	2	1	2	3	1	1	2	1	2	2	1	4	1	1	1	0	0	1	1	1	0	0	0	1	0	0	0	0	0	0	0	0	0	0	2	2	2	1	2	2	2	2	1	1	3	4	3	4	4
1	1	3	2	4	4	3	3	3	2	2	2	4	2	0	0	1	0	1	1	0	0	0	0	1	0	0	0	0	0	0	1	0	0	0	2	1	1	2	1	1	1	1	1	2	4	4	1	3	4
2	2	2	1	3	1	3	3	2	2	1	1	3	1	0	0	3	1	0	1	1	2	0	0	0	0	0	0	0	1	0	0	0	0	0	4	3	2	3	1	1	1	1	1	5	2	4	3	4	1
6	2	1	2	3	1	1	2	3	1	2	1	3	2	0	0	1	0	0	0	0	0	0	0	0	0	0	0	0	0	0	0	0	0	0	2	2	2	2	1	1	1	1	1	3	2	4	1	2	3
4	1	4	2	5	2	4	4	3	1	2	2	4	2	0	0	0	0	0	0	0	0	0	0	0	0	0	0	0	0	0	0	0	0	0	2	1	1	2	1	1	1	2	1	1	4	4	2	4	4
1	2	3	2	3	5	4	3	2	2	2	1	2	1	1	2	2	2	2	2	1	2	0	1	1	1	0	0	0	1	0	0	0	0	0	2	1	2	2	3	4	3	1	1	3	3	4	2	4	4
1	1	1	2	3	4	2	2	3	1	2	2	3	1	0	0	0	0	0	0	0	0	0	0	0	0	0	0	0	0	0	0	0	0	0	2	2	1	2	1	1	1	1	1	1	4	4	4	4	4
1	2	2	1	3	1	2	2	3	2	1	1	3	1	0	1	0	0	0	0	0	0	0	0	0	0	0	0	0	0	0	0	0	0	0	2	2	2	2	3	4	4	2	2	5	4	4	2	3	4
1	2	2	2	4	5	2	3	3	2	2	1	2	1	0	0	1	1	1	0	1	1	0	0	0	0	0	0	1	1	0	0	0	0	0	5	3	2	3	2	1	1	1	1	2	3	4	2	4	4
1	2	1	1	3	1	1	2	2	2	1	1	3	2	0	0	0	0	0	1	0	0	0	0	1	0	0	0	0	0	0	0	0	0	0	2	1	2	2	1	1	1	1	1	1	2	1	1	4	1
1	2	1	1	3	1	1	2	3	1	1	1	3	1	0	0	0	0	0	0	0	0	0	0	0	0	0	0	0	0	0	0	0	0	0	2	4	2	3	3	3	2	1	3	1	4	1	2	4	4
6	2	2	2	4	1	2	3	2	2	2	1	3	1	0	0	1	0	0	1	0	0	0	0	0	0	0	0	0	0	0	0	0	0	0	2	2	2	2	2	2	2	1	1	1	3	4	4	4	4
6	2	1	2	3	1	2	2	2	2	2	2	3	1	0	0	1	1	0	0	0	0	0	0	0	0	0	0	0	0	0	0	0	0	0	3	4	2	2	1	2	2	1	1	3	4	4	1	3	4
1	1	3	2	3	3	4	3	3	1	2	1	2	1	0	0	0	0	0	1	0	0	0	0	0	0	0	0	0	0	0	0	0	0	0	2	2	2	2	1	2	1	1	1	1	4	4	3	4	4
4	2	1	2	4	4	1	3	2	2	2	1	3	1	0	1	0	1	0	0	1	0	0	0	0	0	0	0	0	0	0	0	0	0	0	2	2	1	1	1	1	1	1	1	1	3	4	2	2	4
1	2	2	2	3	1	2	2	3	1	2	1	4	1	0	0	0	1	0	1	0	0	0	0	0	0	0	0	0	0	0	0	0	0	0	2	4	2	3	2	4	3	1	1	1	2	4	2	4	4
6	2	2	2	3	1	2	2	3	2	2	2	4	2	0	1	1	1	1	1	1	0	0	0	0	0	0	0	1	0	0	0	0	0	0	1	2	3	1	2	3	3	2	1	1	3	4	2	4	4
1	1	2	1	5	2	1	3	2	2	1	1	3	1	0	0	0	0	0	0	0	0	0	0	0	0	0	0	0	0	0	0	0	0	0	3	2	3	3	1	1	1	1	1	1	3	3	2	4	4
6	2	2	2	3	1	2	3	2	2	2	2	4	1	0	0	1	1	1	3	1	0	0	0	1	0	0	0	0	0	0	0	0	0	0	1	1	1	2	1	1	1	1	1	1	3	4	3	3	4
1	2	2	2	5	2	2	4	3	2	2	2	4	2	0	1	2	1	1	0	1	1	0	0	0	0	2	0	0	1	0	0	0	0	0	2	1	1	2	1	1	1	1	1	3	3	4	1	3	4
1	2	1	2	3	1	2	2	2	2	2	1	1	1	0	0	0	0	0	0	0	1	0	0	0	0	0	0	0	0	0	0	0	0	0	2	1	1	2	1	1	1	1	1	1	3	4	4	4	4
1	1	3	2	5	2	3	4	3	1	2	1	4	1	0	0	0	0	0	0	0	0	1	0	0	0	0	0	0	0	0	0	0	0	0	2	1	1	3	1	1	1	1	1	1	3	4	2	4	4
6	2	3	2	3	1	4	3	2	2	2	1	2	2	0	0	0	0	0	1	0	0	0	0	0	0	0	0	0	0	0	0	0	0	0	2	1	1	3	1	1	1	1	1	1	3	4	4	4	4
1	1	3	2	3	4	4	3	2	2	2	1	4	1	0	0	0	0	0	0	0	0	0	0	0	0	0	0	0	0	0	0	0	0	0	2	1	1	2	1	1	1	1	1	1	4	4	3	4	4
3	2	1	1	3	1	1	2	2	2	1	1	4	1	1	0	1	2	2	0	0	0	0	0	1	1	0	0	1	1	0	1	0	0	0	2	1	3	2	2	1	1	1	1	3	3	4	3	4	4
1	2	3	2	2	7	3	2	2	2	2	1	3	2	0	1	1	1	0	1	0	0	1	0	0	0	1	0	0	0	0	0	0	0	0	2	2	1	2	1	1	1	1	1	1	2	4	2	4	4
1	2	1	2	3	1	2	2	3	2	2	2	2	1	0	0	0	0	0	0	0	1	0	0	0	0	0	0	0	0	0	0	0	0	0	3	1	2	3	2	1	1	1	1	1	2	4	3	3	4
2	2	2	2	2	1	3	3	3	2	1	2	4	2	2	3	3	3	3	1	3	3	2	1	3	2	2	1	3	1	1	2	1	0	0	4	3	4	3	4	4	4	2	1	5	3	4	3	4	4
6	2	1	2	4	3	2	3	3	2	2	2	4	2	0	1	1	1	1	1	1	1	0	0	1	0	0	0	0	0	0	0	0	0	0	4	3	3	3	1	1	1	1	1	1	3	4	1	3	4
4	2	4	2	3	1	5	3	2	1	2	1	4	2	0	0	0	0	0	0	0	0	0	0	1	0	0	0	0	0	0	0	0	0	0	2	1	1	2	1	1	1	1	1	1	4	4	4	4	4
1	2	2	2	4	1	3	3	3	2	2	1	3	1	0	0	0	0	0	0	1	0	0	0	0	0	0	0	0	0	0	0	0	0	0	2	2	1	2	1	1	1	1	1	1	4	4	3	4	4
1	1	2	2	4	5	2	2	3	2	2	1	3	1	0	0	0	0	0	1	0	0	0	0	0	0	0	0	0	0	0	0	0	0	0	2	2	1	2	3	1	1	1	1	1	4	4	3	4	4
2	2	1	2	3	1	2	2	3	2	2	1	3	2	0	0	1	1	0	1	1	1	1	0	1	0	0	0	0	0	0	0	0	0	0	3	2	2	3	1	3	2	1	1	1	3	4	2	4	4
6	1	2	2	3	1	2	2	2	2	1	1	1	1	0	1	0	1	1	1	0	1	0	0	1	0	0	1	1	0	0	0	0	0	0	3	3	1	2	3	3	3	3	1	1	4	1	4	4	4
1	2	1	2	3	1	2	2	3	2	2	2	3	1	0	1	1	1	1	1	1	0	0	0	0	0	0	0	0	0	0	0	0	0	0	3	3	3	3	3	2	2	2	1	3	3	4	2	4	4
4	1	3	2	5	6	2	3	3	2	2	1	2	1	0	0	0	0	0	0	0	0	0	0	0	0	0	0	0	0	0	0	0	0	0	3	3	2	3	1	1	1	1	1	1	3	4	3	3	4
1	2	1	1	5	4	1	1	2	2	2	1	2	2	0	0	0	0	0	1	0	1	0	0	0	0	0	0	0	0	1	0	0	0	0	2	1	1	2	1	1	1	1	1	5	4	3	1	4	1
1	1	2	2	4	1	2	3	2	2	2	1	2	1	0	0	0	0	0	0	1	0	0	0	0	0	0	0	0	0	0	0	0	0	0	2	1	1	2	1	1	1	1	1	1	3	4	4	4	4
1	2	2	2	4	1	3	3	2	1	2	1	3	2	0	0	0	0	0	0	0	0	0	0	0	0	0	0	0	0	0	0	0	0	0	2	1	1	2	1	1	1	1	1	1	3	4	3	4	4
1	2	1	2	3	5	2	2	3	2	2	1	4	2	0	0	3	1	2	2	1	0	0	0	0	0	0	0	0	0	0	0	0	0	0	4	2	2	3	2	4	3	2	1	3	3	4	3	4	4
1	2	2	2	4	1	3	3	2	2	2	1	3	2	0	0	0	0	0	0	0	0	0	0	0	0	2	0	0	0	0	0	0	0	0	3	2	2	3	2	1	1	1	2	5	2	4	3	4	4
1	2	3	2	4	5	4	4	2	1	2	1	4	1	0	1	0	0	0	0	0	0	0	0	0	0	0	0	0	1	0	0	0	0	0	2	1	1	2	1	1	1	1	1	3	3	4	3	4	4
1	2	2	2	3	5	3	3	2	2	2	1	4	2	0	0	0	0	0	0	0	0	0	0	0	0	0	0	0	0	0	0	0	0	0	2	2	2	3	2	4	2	1	3	5	3	4	2	4	4
1	2	3	2	4	5	3	1	3	2	2	2	4	1	0	0	0	1	2	1	0	0	0	0	0	0	0	0	0	0	0	0	0	0	0	2	2	3	3	2	3	2	2	1	2	4	4	2	4	4
1	2	2	2	3	8	3	3	2	1	2	1	1	1	0	1	1	1	0	0	1	0	0	0	0	0	0	0	0	0	0	0	0	0	0	2	1	2	2	2	3	2	2	1	5	3	4	1	4	4
1	2	1	2	4	3	1	2	2	2	2	2	3	1	0	0	0	0	0	0	0	0	0	0	0	0	0	0	0	0	0	0	0	0	0	4	3	2	2	3	3	2	2	2	5	3	4	2	4	4
1	2	2	2	5	2	2	3	3	2	2	1	3	1	0	0	0	0	0	0	0	0	0	0	0	0	0	0	0	0	0	0	0	0	0	1	1	1	3	1	1	1	1	1	1	3	4	1	4	4
1	2	1	1	3	1	2	2	3	1	1	2	1	1	0	0	0	0	0	0	0	0	0	0	0	0	0	0	3	0	0	0	0	0	0	1	1	1	1	1	1	1	1	1	1	4	1	2	3	4
1	2	1	1	4	3	2	3	2	2	1	2	3	1	0	1	1	1	0	0	0	0	0	0	0	0	0	0	0	0	0	0	0	0	0	2	1	1	2	1	1	1	1	1	1	3	1	3	4	1
1	2	3	3	3	7	4	3	2	2	1	1	2	1	0	0	0	1	0	0	0	0	0	0	0	0	0	0	0	0	0	0	0	0	0	2	2	1	2	1	1	1	1	1	1	2	1	1	2	1
6	2	3	2	3	1	5	3	3	1	2	1	2	1	0	0	0	0	0	0	2	0	0	0	0	0	0	0	0	0	0	0	0	0	0	2	1	2	2	1	4	1	1	1	1	4	4	1	4	4
1	1	3	2	4	2	4	4	2	2	2	2	4	2	1	2	2	2	2	2	2	2	1	1	1	1	2	1	2	1	1	2	2	1	2	5	4	2	3	4	4	4	3	1	5	1	4	1	2	3
1	2	2	2	3	1	1	2	2	2	2	2	4	1	0	0	2	0	0	0	2	0	2	0	1	1	0	0	0	0	0	0	0	0	0	4	4	3	3	3	4	1	4	1	5	2	4	1	3	4
5	2	2	2	3	1	2	2	2	2	2	2	4	2	1	3	3	3	2	2	2	2	1	1	3	2	1	2	1	1	1	1	1	0	0	4	4	3	3	2	1	1	1	1	5	2	4	1	3	3
2	2	4	2	5	2	4	4	3	1	2	2	3	2	1	1	1	2	1	1	1	1	0	1	1	1	1	2	1	1	0	1	0	0	0	4	4	1	3	1	2	1	1	1	3	3	4	1	3	4
5	1	1	1	4	4	1	2	3	2	1	1	3	1	0	1	1	2	1	1	2	1	1	0	1	1	1	0	0	0	0	1	2	1	1	1	1	3	2	3	3	3	3	3	3	2	1	1	4	1
1	2	2	2	3	1	1	3	1	2	2	2	3	2	0	1	1	1	1	1	1	2	1	1	1	1	1	1	1	1	1	1	1	0	0	2	3	2	2	4	4	4	5	3	4	2	4	3	3	4
6	2	1	2	3	1	2	2	2	2	2	1	4	2	0	1	2	2	1	1	2	1	1	0	1	1	1	1	1	0	1	1	1	0	0	5	4	5	3	4	5	4	4	2	5	2	4	2	3	4
6	2	2	1	3	1	3	3	2	2	1	2	4	1	0	0	0	1	1	1	1	1	1	0	0	0	0	0	0	0	0	0	0	0	0	1	2	4	1	1	1	1	1	1	1	2	4	1	4	4
6	2	3	2	3	1	4	3	1	2	2	1	4	1	1	1	1	1	1	1	1	1	0	0	0	0	0	1	0	0	0	0	0	0	0	1	1	1	2	2	2	2	2	1	5	2	4	2	3	3
1	2	1	2	3	1	2	2	3	2	2	2	4	1	0	1	1	1	1	0	1	0	0	0	0	0	1	0	1	1	0	1	1	1	1	2	3	3	2	2	1	1	1	1	5	3	4	2	3	4
1	2	2	2	3	5	3	3	2	1	2	1	4	1	0	1	1	1	1	2	1	2	0	0	0	0	1	0	0	0	0	0	1	0	0	4	4	1	3	4	3	2	1	1	3	2	4	1	2	4
1	2	4	2	5	2	5	4	3	2	2	1	3	2	0	0	0	0	0	0	0	0	0	0	0	0	0	0	0	0	0	0	0	0	0	2	2	3	1	2	2	2	1	1	2	3	4	2	3	4
1	2	2	2	5	2	2	3	3	2	2	2	3	1	0	1	2	1	1	0	1	0	1	1	1	1	1	1	0	0	0	2	0	0	0	3	3	2	3	2	2	2	2	1	4	2	4	1	3	4
6	2	1	2	3	1	2	2	2	2	2	2	3	1	0	1	1	1	1	1	2	0	1	0	1	1	1	1	1	1	1	2	2	1	2	4	3	4	3	5	4	2	4	4	5	2	4	1	2	3
2	2	1	1	3	1	1	2	2	2	1	1	4	1	0	2	1	2	1	1	0	1	2	0	1	1	0	1	0	0	1	1	0	0	0	3	2	2	2	3	2	2	3	1	5	2	1	2	3	1
4	2	3	2	2	1	4	3	3	1	2	2	2	2	0	0	0	0	1	0	1	0	0	0	0	0	0	0	1	1	0	0	0	0	0	2	4	2	2	2	2	2	1	1	1	2	4	3	4	3
1	2	1	2	3	1	2	3	2	2	2	1	3	1	1	2	2	2	2	2	3	2	2	2	2	2	2	2	2	2	2	2	2	1	1	3	5	5	2	5	5	5	5	3	5	2	4	2	2	2
6	2	2	1	3	1	2	3	1	1	1	2	1	2	0	1	1	1	1	0	1	1	0	0	1	0	1	0	0	0	1	0	1	0	0	2	2	2	1	1	1	1	1	1	4	2	4	1	2	1
1	2	1	1	3	1	2	3	2	2	1	1	3	1	0	1	1	1	1	1	1	1	0	0	1	0	0	1	1	1	1	1	1	0	0	3	4	3	2	2	2	2	3	2	3	2	1	1	2	1
1	2	1	1	2	1	2	2	2	2	2	2	4	1	0	0	1	1	1	0	1	1	1	0	0	0	0	1	1	1	1	1	1	0	1	2	1	2	2	5	2	2	1	1	5	2	4	1	2	1
4	1	2	2	4	3	2	3	2	2	2	1	3	1	1	2	2	1	2	2	2	1	1	1	0	0	0	1	0	1	1	1	1	0	0	2	1	4	3	1	4	1	1	1	1	3	4	1	4	4
1	2	2	3	3	1	3	3	2	2	2	1	3	2	1	2	2	1	2	1	1	1	1	1	1	1	1	1	1	1	1	1	1	1	1	3	2	3	4	5	5	5	5	5	5	3	4	3	4	3
1	2	1	2	3	1	2	3	2	2	2	2	4	2	2	3	3	3	3	1	2	2	1	1	2	1	1	1	2	1	1	1	1	1	0	5	2	3	3	5	5	4	3	1	5	2	4	3	3	4
6	2	2	2	3	1	3	3	2	2	2	1	4	1	0	1	2	2	1	1	2	1	0	0	1	1	1	1	2	1	1	2	1	0	1	2	3	3	2	3	3	3	3	1	3	3	4	4	3	3
1	2	1	2	3	1	2	2	1	2	2	2	3	2	0	1	1	1	1	0	1	0	0	1	1	0	1	0	1	0	0	0	0	0	0	1	4	3	2	5	3	3	1	1	3	2	4	1	3	4
4	2	2	2	4	4	2	3	3	2	2	2	3	1	0	0	0	0	0	0	1	0	0	0	0	0	0	0	0	0	0	0	1	0	0	2	2	3	3	1	4	1	1	1	3	2	4	1	3	4
1	2	1	2	3	1	2	3	2	2	2	1	1	1	0	1	1	1	2	2	2	1	1	1	2	1	1	2	1	1	1	1	2	2	1	2	2	2	2	3	3	4	4	3	3	3	3	2	2	2
1	1	2	1	4	7	1	2	3	2	2	1	4	2	0	1	0	0	0	2	1	0	0	0	2	0	0	1	0	0	0	0	0	0	0	3	3	3	3	2	4	3	1	1	2	3	4	1	3	1
1	2	2	1	4	5	2	1	2	2	1	2	4	1	0	1	1	1	1	1	1	1	1	1	1	1	1	1	1	1	1	1	0	0	1	4	2	3	3	2	4	3	3	1	5	2	1	1	3	1
1	2	2	1	3	1	2	3	3	2	1	1	2	1	1	3	1	1	2	1	3	2	1	3	3	1	1	1	1	1	3	2	3	1	2	3	3	2	3	4	4	4	3	4	5	2	1	1	3	1
1	1	2	2	3	1	2	3	2	2	2	2	4	1	1	2	2	2	2	2	2	2	1	1	1	1	1	1	1	1	1	1	1	1	0	3	4	4	3	4	4	3	3	3	3	2	4	1	2	2
1	1	3	2	2	4	4	3	3	2	2	1	3	1	0	0	0	0	0	0	0	0	0	0	0	0	0	0	0	0	0	0	0	0	0	2	1	2	2	3	1	1	2	1	1	4	4	1	4	4
1	2	3	2	3	1	4	3	2	2	2	2	4	1	2	1	3	3	3	1	1	1	1	0	0	2	1	1	3	1	1	2	2	0	0	4	3	3	3	3	4	4	3	1	3	3	4	1	4	4
1	1	4	2	5	2	4	4	3	2	2	2	4	1	0	0	2	1	2	1	0	1	1	1	1	1	0	0	1	0	1	1	0	0	0	3	3	2	3	2	1	1	1	1	2	3	4	2	2	3
6	2	1	2	3	1	2	2	2	2	2	1	3	1	0	0	0	1	1	0	1	0	0	0	1	0	1	0	0	0	0	0	0	0	0	3	2	2	2	2	3	2	2	1	2	2	4	2	3	4
1	2	3	2	3	1	5	4	3	2	2	1	3	1	0	0	1	0	0	1	1	1	0	0	1	1	0	0	0	2	1	1	1	0	0	2	2	1	2	1	1	1	1	1	2	2	4	1	4	2
1	1	2	2	5	2	3	4	3	2	2	2	4	2	0	1	2	1	1	2	1	0	0	0	2	0	0	1	0	1	1	1	1	0	0	2	3	3	3	3	5	2	3	1	5	2	4	1	2	4
1	1	2	2	1	7	3	3	2	2	2	2	4	2	0	0	0	0	0	0	0	1	1	0	0	0	0	0	1	0	0	0	0	0	0	3	4	1	3	1	1	1	1	1	1	2	4	2	2	3
1	2	1	1	3	1	1	2	2	2	2	1	3	1	0	1	1	1	1	1	1	0	0	0	1	0	0	0	0	0	0	1	0	0	0	3	2	1	2	3	3	1	3	1	2	2	4	1	2	1
4	2	1	1	4	5	2	2	2	1	1	1	3	1	0	1	1	2	1	2	2	0	0	0	0	2	0	2	1	1	0	1	0	0	0	3	2	3	2	1	2	1	2	1	3	2	1	1	2	1
1	2	2	2	2	1	4	3	3	2	1	2	4	1	0	1	1	0	0	0	1	1	1	0	0	0	1	0	0	3	1	0	1	0	1	2	2	2	2	2	1	1	5	1	2	2	1	1	2	4
1	2	2	2	3	5	3	3	3	2	2	1	4	1	0	0	1	1	1	1	1	0	0	1	1	1	0	1	1	0	0	1	1	0	0	4	3	3	3	2	3	2	2	1	3	3	4	3	4	4
1	1	2	2	2	8	3	3	3	2	2	1	3	1	0	0	1	1	1	1	1	0	0	0	0	0	0	0	0	0	0	0	0	0	0	3	2	3	2	1	2	2	1	1	1	2	4	2	4	4
4	2	1	2	4	4	1	3	2	2	2	1	2	2	0	1	1	1	1	1	1	0	0	0	1	0	0	1	1	1	1	1	1	0	0	3	4	3	3	3	3	3	1	1	2	3	4	1	4	4
4	2	1	2	3	1	2	2	2	2	2	1	3	1	0	1	1	1	1	1	1	1	1	1	1	1	1	1	1	1	1	1	1	0	0	3	3	2	2	2	2	2	2	1	2	3	4	3	3	4
1	2	2	2	4	2	2	3	3	2	2	1	3	1	0	0	0	1	0	2	1	0	0	0	0	0	0	0	0	1	1	1	1	0	1	2	2	2	3	2	2	3	2	1	3	2	4	1	3	4
6	2	2	2	3	1	2	2	3	2	2	2	4	2	0	1	2	1	1	1	3	1	0	1	1	1	1	1	0	0	0	1	0	0	0	4	3	5	3	3	5	4	2	1	3	2	4	1	2	4
1	2	2	2	3	7	2	2	3	2	2	1	3	1	0	1	1	1	0	1	1	0	0	0	0	0	0	1	1	1	1	1	1	0	0	2	3	3	2	2	2	2	2	2	1	2	4	1	3	4
5	2	4	2	4	2	5	4	3	2	2	2	3	1	0	1	0	2	1	0	2	1	1	1	0	0	1	1	2	1	2	2	2	0	0	1	3	3	3	4	4	3	3	4	4	2	4	1	2	3
1	1	1	2	3	1	2	2	3	2	2	2	3	1	0	1	2	2	1	1	1	1	1	2	0	1	1	1	0	1	0	1	0	1	1	2	3	3	2	1	1	1	1	1	2	2	2	2	1	3
1	2	2	2	3	1	3	2	3	2	1	2	4	1	0	1	2	1	1	1	1	2	2	0	1	1	0	0	1	1	1	1	2	0	1	4	3	2	3	4	4	3	4	2	3	2	1	1	2	2
1	1	3	2	5	2	3	4	3	2	2	1	3	2	0	0	0	1	0	0	1	0	0	0	0	0	0	0	0	0	0	0	0	0	0	2	1	1	2	1	1	1	1	1	1	3	4	3	3	4
2	2	2	2	3	1	2	3	2	2	2	1	2	2	0	0	0	0	0	0	0	0	0	0	0	0	0	0	0	0	0	0	0	0	0	2	1	2	2	2	2	2	2	2	1	4	4	3	3	4
1	2	2	2	3	1	3	2	2	2	2	2	4	2	1	1	1	1	1	1	1	1	1	0	1	0	0	0	1	1	0	0	0	0	0	3	3	2	2	2	3	2	1	1	2	3	4	1	3	4
4	1	2	2	5	2	2	3	2	2	2	1	3	1	0	1	1	1	1	1	1	0	0	0	0	0	1	0	0	0	0	0	0	0	0	2	2	2	3	1	2	2	1	1	1	4	3	2	3	4
4	2	2	2	4	1	3	3	3	1	2	1	3	1	1	1	2	3	2	1	2	3	1	1	1	1	2	1	1	1	2	1	3	2	1	5	4	5	4	1	1	1	1	1	5	4	4	2	4	2
4	2	2	2	5	2	2	3	3	2	2	2	3	2	0	0	1	1	2	2	2	0	0	0	1	0	0	0	0	2	0	0	0	0	1	2	2	2	2	2	3	2	1	1	1	2	1	1	3	4
1	2	2	2	5	2	2	3	3	2	2	1	3	1	0	0	0	0	0	1	0	0	0	0	0	0	0	0	1	1	0	1	2	0	0	2	4	1	1	1	2	1	1	1	2	2	4	1	2	3
1	2	1	1	2	3	1	2	2	2	1	1	3	1	0	0	1	0	0	0	0	0	0	0	0	0	0	1	0	0	1	0	0	0	0	2	2	3	2	2	1	1	1	1	5	2	1	1	4	1
4	2	2	2	4	4	2	3	3	2	2	1	3	2	0	1	1	0	1	1	0	0	0	0	0	0	2	0	1	0	1	1	1	0	0	3	4	2	3	5	2	2	1	1	5	2	4	1	3	3
1	2	2	2	4	1	4	3	2	2	2	1	3	1	0	2	1	2	1	2	1	1	2	1	2	1	2	1	1	1	1	2	1	2	2	2	2	2	3	2	4	2	2	2	3	2	4	2	4	4
1	2	2	2	2	8	3	3	2	2	2	2	4	1	1	1	2	1	1	2	1	1	1	0	1	0	0	0	1	1	0	0	0	0	0	3	3	2	2	2	3	2	2	1	2	3	4	3	4	4
1	2	2	2	3	1	3	3	3	2	2	2	3	2	0	1	1	1	1	1	1	1	1	1	0	1	1	1	1	0	0	1	1	0	0	2	2	2	2	2	1	2	1	1	3	3	4	3	4	4
1	1	3	2	5	2	4	4	3	1	2	1	3	2	0	1	1	0	0	1	1	0	0	0	0	0	0	0	1	0	0	0	1	0	0	2	1	1	2	1	1	2	1	1	1	4	4	2	4	4
1	2	2	2	3	1	2	2	3	2	2	1	3	1	0	0	0	0	0	0	0	1	0	0	0	0	0	0	0	0	0	0	0	0	0	3	2	1	2	2	3	1	2	1	3	2	4	1	4	4
4	2	3	2	5	6	2	4	3	2	2	2	3	2	0	1	1	1	1	0	1	1	0	0	0	0	0	1	0	0	0	0	1	0	0	2	2	2	2	2	4	2	2	1	3	3	4	1	2	4
1	2	2	2	3	1	3	3	2	2	2	2	4	1	0	1	2	1	1	1	1	1	1	0	0	0	0	0	1	1	1	1	1	0	0	4	3	3	3	4	3	5	1	2	5	3	4	1	3	3
1	1	3	2	5	2	4	4	3	2	2	2	3	1	0	1	1	1	1	1	1	1	0	0	1	1	1	1	1	1	1	1	1	0	1	3	2	3	3	3	2	2	3	1	3	3	4	2	3	3
5	2	2	2	3	1	3	3	2	2	2	2	4	1	0	1	2	2	1	2	1	1	1	0	0	1	1	1	2	1	1	1	1	1	1	4	3	1	3	4	5	5	1	1	3	3	4	1	3	3
1	1	2	2	5	2	2	3	3	2	2	2	3	1	0	0	1	1	0	0	0	1	0	0	0	0	0	0	0	0	0	1	0	0	0	2	2	2	2	1	1	1	1	1	1	3	4	1	3	4
1	2	2	2	4	4	3	3	2	2	2	2	4	2	0	1	2	1	2	2	2	1	1	1	1	0	1	1	1	1	1	1	1	0	1	4	3	3	3	3	3	4	3	2	5	2	4	1	3	4
1	1	2	1	3	8	2	2	2	1	2	1	2	1	0	1	1	1	1	1	1	0	0	0	1	0	0	0	0	0	0	0	0	0	0	1	2	2	2	2	2	2	1	1	1	3	4	3	3	4
1	2	1	1	3	1	1	2	2	2	2	1	4	1	0	1	2	2	2	2	1	1	2	1	1	0	0	0	2	0	0	0	0	0	0	2	2	2	2	1	2	2	2	1	5	2	4	1	3	4
1	1	2	2	5	2	2	3	3	2	2	1	3	2	0	1	1	1	1	1	2	1	2	1	1	1	2	1	1	0	0	1	1	0	0	4	2	3	2	2	2	2	2	1	5	1	4	2	3	4
1	2	1	1	3	4	1	2	3	2	1	1	3	1	0	0	0	0	0	0	0	1	0	0	0	0	0	0	0	0	1	1	0	0	0	1	2	1	1	3	2	1	1	1	3	3	1	1	4	3
1	2	2	2	3	1	3	3	2	2	2	2	4	2	0	1	2	2	1	2	2	1	0	0	1	0	0	1	1	1	0	0	1	0	0	3	2	3	2	3	3	3	3	1	3	2	4	1	3	3
6	2	1	1	3	1	1	2	1	1	2	2	3	1	0	0	0	0	3	3	3	1	1	2	1	1	1	1	2	2	1	1	1	1	1	1	1	2	2	3	2	2	3	2	1	2	1	2	2	2
1	2	4	2	3	5	5	4	3	1	2	1	2	2	0	0	1	0	0	0	0	0	0	0	0	2	0	0	0	0	0	0	0	0	0	2	1	1	2	2	2	2	1	1	1	4	4	4	3	4
1	1	4	2	1	7	4	1	3	2	2	1	3	2	0	0	0	1	0	1	0	3	0	0	1	0	0	0	0	0	0	0	0	0	0	3	3	2	2	1	1	1	1	1	1	4	4	3	4	4
1	2	2	2	3	1	2	2	2	2	2	2	3	1	0	0	1	0	1	1	1	0	0	0	0	0	0	0	0	0	0	0	0	0	0	2	2	2	2	2	2	2	3	1	1	2	4	1	4	4
6	2	2	2	3	1	3	3	2	2	2	2	1	2	0	0	1	0	0	2	1	0	0	0	0	0	0	0	0	0	0	0	1	0	0	2	1	2	3	2	3	1	1	1	2	4	4	3	4	2
2	1	2	2	3	4	3	3	3	1	2	1	2	1	0	1	1	1	1	0	1	0	0	0	1	1	0	1	1	0	0	1	1	0	0	3	3	2	3	2	3	2	2	1	2	3	4	2	3	4
6	1	4	2	1	7	1	1	1	2	2	1	3	1	0	0	0	0	0	0	0	0	0	0	0	0	0	0	1	0	0	0	0	0	0	2	2	2	2	1	1	1	2	1	1	2	3	3	3	4
6	1	2	2	5	2	2	3	3	2	2	1	3	1	0	0	2	1	1	1	1	0	0	0	0	1	0	0	1	2	1	1	1	0	0	4	3	2	3	1	1	1	1	1	5	2	4	2	4	3
1	2	1	2	3	1	2	2	3	2	2	2	3	1	0	1	1	1	1	1	1	1	1	1	1	1	1	1	0	1	1	1	0	0	0	2	2	2	1	2	2	1	1	1	5	2	4	2	2	4
1	1	3	2	3	4	3	3	3	2	2	1	1	1	0	0	1	0	1	1	1	1	0	0	0	0	0	0	0	0	0	0	0	0	0	2	4	3	3	2	3	2	2	2	5	1	4	2	2	4
1	2	2	2	3	1	3	3	3	2	1	1	3	2	0	1	0	1	1	0	0	1	1	0	1	0	0	0	1	0	0	0	0	0	0	3	2	2	2	3	2	2	3	3	5	2	4	1	3	4
4	2	4	2	2	4	5	3	2	2	2	2	3	2	0	1	1	0	1	1	0	1	0	0	1	0	0	0	1	1	1	1	1	0	0	4	3	2	3	3	3	4	3	5	5	4	4	2	3	4
6	2	1	2	3	1	2	2	3	2	2	1	4	1	0	1	2	1	2	1	1	1	1	0	0	1	1	1	0	1	0	1	0	0	0	2	2	2	1	1	2	3	1	1	2	2	4	1	3	4
1	1	1	2	2	7	2	2	2	2	2	1	3	1	0	1	0	0	1	0	1	1	0	0	1	0	2	0	1	0	0	0	1	0	0	3	4	1	2	2	4	3	1	1	2	3	4	1	3	4
1	2	1	2	2	1	1	2	2	2	2	1	3	1	0	0	0	1	1	0	1	0	0	0	0	0	0	1	1	0	0	0	0	0	0	4	4	3	2	1	1	2	1	1	1	2	4	1	2	4
1	1	2	2	4	6	1	3	3	2	2	1	3	1	0	0	2	0	0	1	0	0	0	0	1	0	0	0	0	1	0	0	0	0	0	5	3	1	3	1	1	1	2	1	1	2	4	2	2	4
1	2	2	2	3	1	3	3	3	2	2	2	3	2	0	1	3	2	1	1	3	2	1	2	3	1	0	0	1	0	3	1	0	0	0	4	3	4	2	2	5	5	2	1	3	2	4	1	3	2
2	1	2	1	5	2	1	2	2	2	1	2	3	2	0	0	1	1	0	0	0	0	0	0	1	0	0	0	1	0	0	1	0	0	0	3	2	3	3	1	1	1	1	1	1	3	1	1	2	1
1	2	2	2	4	1	3	3	3	1	2	2	2	1	0	0	2	1	1	1	0	2	1	1	1	0	0	0	0	0	0	0	0	0	0	2	1	3	2	1	2	2	1	1	1	4	4	4	4	4
1	1	2	2	3	3	3	3	3	2	2	2	2	1	0	1	1	1	1	2	1	1	1	0	1	1	0	1	1	1	1	1	1	0	0	3	3	2	3	1	1	1	1	1	1	4	4	2	2	4
6	2	1	2	2	1	1	2	2	2	2	1	4	1	0	1	1	1	1	1	1	0	0	0	1	0	0	0	0	0	0	0	0	0	0	1	2	2	2	3	2	3	2	1	3	3	4	1	4	4
5	2	3	2	3	1	4	3	3	2	2	1	4	1	0	1	0	0	0	1	1	1	1	0	0	0	1	0	0	0	0	0	0	0	0	2	2	1	2	1	3	2	1	1	3	3	4	4	4	4
1	1	4	2	5	2	4	4	3	1	2	1	2	1	0	0	0	0	0	0	0	0	0	1	0	0	0	0	1	0	0	0	0	0	1	3	3	3	3	1	3	1	4	1	2	3	4	1	2	4
5	2	4	2	3	8	5	3	2	2	2	2	3	2	0	1	3	1	1	1	1	1	0	0	1	1	0	0	1	1	1	0	1	0	0	4	4	3	2	3	3	3	2	1	3	2	4	1	3	4
1	2	1	2	3	1	2	2	3	2	2	2	4	2	0	1	1	1	1	1	1	1	1	1	1	1	1	1	0	1	0	1	1	0	1	3	2	1	3	3	1	1	1	1	2	2	4	1	4	4
1	2	2	2	3	1	2	2	2	2	2	2	4	1	0	0	1	1	1	1	0	1	1	1	1	0	1	0	1	1	1	0	1	0	0	3	4	2	3	3	2	3	2	1	5	2	4	2	3	3
6	2	3	2	5	2	3	4	3	2	2	2	3	1	0	1	1	1	1	1	0	0	0	0	0	0	0	1	1	1	0	1	0	0	0	3	3	3	3	2	2	2	1	1	2	3	4	2	3	4
1	1	2	2	4	5	2	1	3	1	2	2	4	1	0	0	0	0	0	0	0	0	0	0	0	0	0	0	0	0	0	0	0	0	0	2	4	2	2	1	1	1	1	1	1	2	4	1	4	4
1	1	3	2	4	5	4	4	3	2	2	1	3	1	0	0	0	0	0	0	0	0	0	0	0	0	0	0	0	0	0	0	0	0	0	3	4	3	3	2	2	1	1	1	1	1	4	2	4	1
1	2	1	2	3	1	2	2	2	2	2	2	3	1	0	0	0	0	0	0	2	0	0	0	0	0	0	0	1	0	1	1	1	0	0	1	2	2	2	3	2	2	2	1	2	2	4	1	2	3
1	2	4	2	3	1	5	3	2	2	2	2	3	2	0	1	0	0	0	0	0	0	0	0	0	0	0	0	0	0	0	0	0	0	0	4	3	2	3	3	4	4	1	1	2	2	4	1	3	4
1	2	2	2	4	5	3	2	3	1	2	1	3	1	0	0	0	0	0	0	1	0	0	0	0	0	0	0	0	0	0	0	0	0	0	4	3	2	3	3	1	1	1	1	3	3	4	1	2	4
4	2	2	2	3	7	2	2	2	2	1	1	3	1	0	0	0	0	1	0	1	1	1	0	1	0	1	1	0	0	0	1	0	0	0	2	2	3	2	2	3	2	2	1	5	2	1	3	3	3
1	1	2	1	5	2	1	3	3	2	1	1	2	1	0	0	0	0	0	1	1	0	0	0	1	0	0	0	0	0	0	0	0	0	0	3	2	1	2	1	1	1	1	1	2	2	1	2	3	4
1	2	1	1	3	1	1	2	2	2	2	2	4	1	0	3	2	3	0	3	3	0	0	0	3	0	1	2	0	0	0	1	1	0	0	2	2	1	3	1	4	3	1	1	5	3	4	1	3	1
6	2	2	3	3	1	3	3	3	2	2	2	2	1	0	0	0	1	1	0	2	1	1	1	1	1	0	1	0	1	1	1	0	0	0	2	1	3	2	3	1	1	1	1	5	2	4	1	2	3
1	2	1	1	4	4	1	2	2	2	2	1	2	1	0	0	1	1	0	1	1	0	0	0	1	0	0	1	0	0	1	1	1	0	0	2	2	2	2	1	2	1	2	1	1	3	3	2	3	1
1	2	1	1	2	1	1	2	2	2	1	1	3	1	0	1	2	2	2	1	1	1	0	0	2	0	2	2	1	1	1	1	1	0	0	4	3	3	2	3	3	2	3	1	3	2	1	2	3	3
1	2	1	1	2	1	1	2	2	2	1	1	3	1	0	1	2	2	2	1	1	1	0	0	2	0	2	2	1	1	1	1	1	0	0	4	3	3	2	3	3	2	3	1	3	2	1	2	3	3
1	2	3	2	3	1	5	3	3	2	2	2	3	1	0	2	2	1	1	1	2	1	0	0	1	1	0	1	1	1	2	2	2	1	1	3	3	2	3	1	3	3	2	1	5	2	4	1	2	2
1	2	3	2	5	2	3	4	3	2	2	2	3	1	0	1	1	1	1	1	1	2	1	1	1	0	0	0	1	1	0	0	0	0	0	3	2	1	3	1	2	2	1	2	5	2	4	2	2	1
1	1	3	2	5	2	3	4	3	2	2	1	3	1	0	1	2	1	1	1	1	1	1	0	1	0	0	1	1	1	0	0	0	0	0	4	2	2	3	1	2	1	1	1	3	4	4	3	4	4
1	2	4	2	2	1	5	3	3	1	2	1	2	2	0	1	2	2	1	3	0	1	0	0	1	1	1	1	0	0	0	0	0	0	0	2	2	2	3	1	2	1	1	1	1	3	4	2	4	4
1	1	4	2	3	4	5	3	3	2	2	1	3	2	0	1	1	0	1	1	1	0	0	0	1	0	0	0	0	0	0	0	0	0	0	2	1	1	2	1	1	1	1	1	1	3	4	3	4	4
1	2	2	2	3	1	4	3	2	2	2	2	4	1	1	1	2	3	2	1	3	1	1	0	0	1	1	1	1	1	1	1	1	0	0	4	3	2	3	2	2	2	1	1	5	4	4	1	4	4
1	2	3	2	3	1	4	3	3	2	2	2	3	2	0	1	0	0	1	1	0	0	0	1	1	0	0	0	0	0	1	0	0	0	0	4	3	2	4	5	4	4	4	1	3	3	4	2	4	4
1	2	2	2	3	1	3	3	2	2	2	1	4	2	0	1	0	0	1	0	1	0	1	1	1	0	1	0	0	0	0	0	0	0	0	2	2	1	3	2	1	3	2	1	4	2	4	2	3	4
1	2	2	2	3	1	3	3	3	2	2	1	3	2	0	1	1	1	0	0	1	0	0	0	0	0	0	0	0	0	0	0	0	0	0	3	3	2	2	2	3	2	3	1	3	3	4	1	4	4
6	2	4	2	3	2	5	4	3	1	2	1	2	1	0	0	0	0	0	0	0	0	0	0	0	0	0	0	0	0	0	0	0	0	0	2	1	2	2	3	2	2	2	2	2	4	4	4	4	4
4	2	2	1	3	4	1	2	2	2	2	1	4	1	0	0	1	1	0	0	1	1	0	0	1	0	0	0	0	2	1	1	1	0	1	1	2	2	1	1	1	1	2	1	2	4	3	2	3	4
1	2	2	2	3	1	2	3	2	2	2	2	3	2	1	1	2	1	1	1	2	1	0	0	1	0	1	0	0	1	0	0	1	0	0	4	4	2	3	4	3	4	4	1	3	2	4	2	3	4
1	2	1	2	3	1	2	2	3	2	2	1	4	2	0	1	2	1	1	1	1	0	0	0	2	0	0	0	1	0	0	0	0	1	0	3	3	3	2	1	1	2	2	1	3	2	4	1	3	4
6	2	4	2	4	2	5	4	3	2	2	1	2	2	0	0	0	0	1	0	0	0	0	0	1	0	0	0	0	0	0	0	0	0	0	3	3	3	4	3	4	3	2	1	3	3	4	2	2	4
1	2	3	2	3	7	5	3	3	1	2	1	1	2	0	0	1	1	1	1	3	1	1	2	3	1	1	2	0	0	1	0	1	0	0	4	4	1	3	1	1	5	1	1	3	2	4	1	2	4
1	2	1	1	3	1	1	2	2	1	2	1	1	1	0	0	0	0	0	0	0	2	1	0	1	1	1	1	0	0	0	0	0	0	0	3	4	3	4	2	2	1	4	1	2	3	3	1	2	4
1	2	3	2	2	1	3	3	3	2	2	2	3	2	0	1	0	1	1	1	1	1	1	0	1	1	1	1	1	1	1	1	1	0	1	3	2	3	3	3	3	3	2	2	4	2	4	1	3	3
1	2	1	2	3	1	2	3	3	1	2	1	3	1	0	1	0	1	0	0	0	0	0	0	0	0	0	0	0	0	0	0	0	0	0	3	3	1	2	1	1	1	1	1	5	3	4	3	3	4
1	2	2	2	3	1	3	2	1	2	2	2	4	1	0	0	0	1	0	0	2	1	0	0	0	0	0	1	1	0	0	1	0	0	0	2	3	2	2	3	4	3	3	2	3	2	4	2	3	3
2	2	1	1	3	1	1	1	3	2	2	2	4	1	0	1	2	2	0	2	1	0	1	2	3	0	1	0	1	0	1	1	0	1	1	2	4	2	2	2	3	3	2	2	3	2	4	2	2	1
1	2	1	1	3	1	1	2	2	1	1	2	4	1	0	1	1	1	1	0	1	0	0	0	0	0	0	0	0	0	0	0	0	0	0	2	3	2	2	1	1	1	1	1	2	3	1	1	4	1
1	2	2	1	3	1	2	3	2	2	2	2	4	2	0	1	1	1	1	1	1	1	1	1	1	1	1	1	0	1	0	1	1	0	0	3	3	4	2	4	4	3	3	1	3	3	4	1	3	1
2	2	1	1	3	1	1	2	2	2	1	1	1	1	0	1	1	1	1	1	1	0	0	0	0	0	0	0	0	0	0	0	0	0	0	3	4	3	2	1	1	2	1	1	2	3	1	1	4	1
6	2	2	2	3	1	3	3	2	1	2	2	4	2	0	0	0	0	0	1	0	0	0	0	1	0	0	0	0	1	0	0	0	0	0	2	2	1	3	2	2	1	1	1	2	3	4	1	4	4
1	2	2	2	3	1	4	3	3	2	2	2	4	2	0	1	1	1	1	1	1	0	0	0	0	0	0	0	0	0	0	0	0	0	0	3	3	3	2	2	4	2	1	1	5	1	4	1	2	3
1	2	1	1	2	1	2	2	2	2	1	1	3	1	0	1	1	1	1	0	2	1	1	1	1	1	1	1	0	1	1	1	1	0	0	4	3	3	3	3	2	3	3	1	5	3	3	1	3	1
1	1	3	2	5	2	4	4	3	2	2	1	2	1	0	0	1	0	0	0	0	0	0	0	0	0	1	0	0	0	0	0	0	0	0	1	2	1	2	1	1	1	1	1	1	2	4	1	2	4
1	2	2	2	3	1	3	3	2	2	2	2	3	2	0	1	0	2	1	0	0	0	0	0	0	0	0	0	0	1	1	0	0	0	0	2	1	1	2	1	1	1	1	1	3	2	4	2	4	4
1	2	2	2	2	8	3	3	3	2	2	1	2	1	0	0	0	0	0	0	0	0	0	0	0	0	0	0	0	0	1	1	1	0	0	2	2	1	2	1	1	1	2	1	5	3	4	3	4	4
1	2	1	2	4	4	1	3	3	2	2	1	3	1	0	0	1	0	0	0	1	0	0	0	0	0	1	0	0	1	0	1	0	0	0	3	2	2	2	2	3	2	2	1	3	3	4	2	3	4
1	2	4	2	3	5	4	3	3	1	2	1	3	1	0	0	1	0	0	0	0	1	0	0	0	0	0	0	0	0	0	0	1	0	0	4	4	3	3	2	3	2	1	1	1	4	4	2	3	4
1	2	2	2	4	5	3	3	3	2	2	1	3	1	0	0	0	1	0	0	0	0	0	0	0	0	0	0	0	0	0	0	0	0	0	2	1	1	2	2	2	1	1	1	5	3	4	2	4	4
1	2	2	2	3	1	3	3	2	1	2	1	3	2	0	0	1	1	1	2	1	1	1	0	0	0	1	0	0	0	0	0	0	0	0	3	2	1	2	1	1	1	1	1	1	3	4	3	3	4
4	2	4	2	5	2	4	4	3	2	2	2	3	2	0	2	1	1	1	2	1	1	0	0	0	0	1	0	2	0	0	0	1	0	0	2	2	1	3	2	2	2	1	1	3	3	4	3	3	4
1	2	2	2	4	1	3	3	3	1	2	2	3	2	0	0	1	1	1	0	0	0	0	0	0	0	0	0	1	0	0	0	1	0	0	3	3	2	2	1	1	1	1	1	5	3	4	1	3	4
1	2	1	2	3	1	2	2	2	2	2	2	4	1	0	1	1	2	1	1	1	2	1	1	1	1	1	1	0	1	1	1	1	0	0	5	4	3	3	3	4	3	2	3	5	2	4	3	2	4
1	2	2	2	4	1	3	3	3	2	2	2	3	2	0	1	2	0	1	1	1	0	0	1	0	1	0	0	0	0	0	0	0	0	0	3	2	2	3	1	1	1	1	1	1	2	4	3	3	3
1	2	2	2	4	2	2	3	3	2	2	1	3	2	0	1	2	1	1	1	1	0	0	0	1	1	0	1	0	0	0	0	0	0	0	3	3	3	2	1	5	3	2	1	5	3	4	2	3	4
1	2	2	2	3	1	3	3	3	2	2	1	3	1	0	0	1	1	0	1	1	0	0	0	1	0	0	0	0	0	0	0	0	0	1	2	1	2	2	2	2	2	2	1	3	4	4	2	3	2
1	2	2	2	3	1	2	2	3	2	2	2	4	2	1	2	2	2	1	2	1	3	2	2	2	2	2	2	1	0	0	0	1	0	0	2	3	2	3	3	3	3	3	1	5	3	4	1	3	4
1	2	1	1	3	1	1	2	2	2	2	1	4	1	1	0	0	0	0	0	0	0	0	0	1	0	1	1	1	0	1	0	1	0	0	2	2	2	2	2	1	1	1	1	3	3	4	1	4	4
1	2	2	2	4	3	2	3	2	2	2	1	3	1	0	1	0	1	1	1	1	1	0	0	2	0	0	0	0	0	1	0	1	0	0	3	4	3	2	2	2	3	1	1	3	2	4	3	3	4
2	1	2	2	5	2	2	3	1	1	2	2	4	2	0	0	1	1	1	1	0	0	1	0	1	0	0	0	0	1	0	1	0	0	0	1	2	1	2	2	1	1	1	1	1	3	4	3	3	4
1	2	1	1	2	7	2	2	2	1	2	1	2	2	0	0	0	1	1	1	0	1	1	0	0	0	0	0	1	1	0	0	1	0	0	2	1	1	2	1	1	1	2	1	1	3	4	3	3	1
1	2	1	2	3	1	2	2	3	2	2	2	3	2	0	1	1	1	1	1	1	1	1	1	1	1	0	0	1	0	0	1	0	0	0	4	3	3	3	3	2	4	2	2	5	3	4	1	4	4
1	2	2	2	5	2	2	3	2	2	2	2	3	1	0	1	1	1	1	0	1	0	0	0	0	0	0	0	0	0	0	1	0	0	0	3	2	1	3	5	5	4	2	1	2	2	4	1	3	4
1	2	1	1	4	1	1	2	1	2	1	1	3	1	0	0	1	0	0	1	0	0	0	0	0	0	0	0	0	0	0	0	0	0	0	2	1	1	2	2	2	1	1	1	1	2	4	2	4	1
5	2	2	1	2	1	3	3	2	2	1	1	3	2	0	1	1	1	1	1	1	0	0	0	1	1	0	1	1	0	0	1	0	0	1	2	2	2	2	3	2	3	4	1	3	2	4	2	4	1
1	2	1	1	2	1	1	2	1	2	1	1	4	1	0	1	1	0	0	0	0	0	0	0	1	0	0	0	1	0	0	0	0	0	0	3	2	1	2	1	1	1	1	1	5	2	4	1	4	1
1	2	1	1	3	1	2	2	2	1	1	1	2	1	0	2	2	2	3	2	1	0	0	0	1	0	0	0	0	0	0	0	0	0	0	2	2	3	2	2	1	2	3	1	2	3	1	1	3	1
6	2	2	2	5	2	2	3	3	1	2	1	4	1	0	1	2	2	2	1	2	1	0	0	1	1	1	1	2	1	1	1	1	0	0	4	2	1	3	1	4	2	1	1	3	2	4	2	2	4
4	2	3	3	5	2	4	4	3	1	2	2	3	1	0	0	0	0	0	0	0	0	0	0	0	0	0	0	1	0	0	0	0	0	0	2	1	1	2	1	1	1	1	1	1	3	1	1	3	1
6	2	2	2	4	4	3	3	2	2	2	1	3	1	0	1	1	1	1	1	2	0	0	0	1	0	0	0	0	1	1	0	0	0	0	2	1	1	2	1	1	1	2	1	1	3	4	1	4	4
1	2	3	2	4	1	4	3	3	2	1	2	4	1	1	1	2	1	1	1	2	2	0	1	1	1	0	1	0	0	0	0	1	0	0	4	3	1	3	3	1	2	1	1	5	2	4	1	4	4
1	2	1	2	3	1	1	2	2	2	2	2	3	1	0	1	0	1	1	0	1	0	0	0	0	0	0	0	0	0	0	0	0	0	0	3	2	2	2	1	3	1	4	1	3	3	4	1	4	4
1	2	3	2	3	1	4	3	2	2	2	2	2	1	0	0	0	0	1	1	0	0	0	0	0	0	0	0	1	0	0	0	0	0	0	2	2	1	2	1	1	1	1	1	1	4	4	4	3	4
1	2	3	2	3	1	4	3	2	2	2	2	4	1	0	0	0	1	1	1	1	0	0	0	0	0	0	0	0	0	0	0	0	0	0	2	4	2	1	3	2	2	2	2	1	4	4	2	3	4
1	2	1	2	3	1	2	3	3	1	2	1	3	1	0	1	1	0	0	0	0	0	0	0	0	0	0	0	0	0	0	0	0	0	0	3	2	1	2	1	4	2	1	1	3	3	4	3	4	4
1	1	4	2	3	2	5	4	3	2	2	1	4	2	0	0	0	0	0	1	0	1	1	0	0	0	0	0	1	0	0	0	0	0	0	2	1	2	2	1	1	1	1	1	1	3	4	3	4	4
1	1	3	2	5	2	4	4	2	2	2	2	4	1	0	2	2	1	1	1	1	1	0	0	1	0	0	0	1	0	0	0	0	0	1	3	2	1	3	2	2	3	1	1	1	3	4	1	3	4
2	2	1	1	3	1	1	2	3	2	1	1	3	1	0	0	0	0	0	0	0	2	0	0	0	0	0	0	0	0	0	0	1	0	0	3	3	3	2	1	2	2	1	1	2	3	4	1	4	4
1	1	2	2	4	5	2	1	3	1	2	1	4	1	0	0	0	0	1	2	0	1	0	0	0	0	0	0	0	0	0	0	0	0	0	3	2	2	3	1	1	1	1	1	1	3	4	3	3	4
1	2	1	2	4	3	1	3	3	2	2	1	3	1	0	1	1	2	3	1	2	1	2	1	1	0	1	1	0	2	1	1	0	0	0	3	2	3	2	2	3	2	3	1	4	2	4	1	2	4
1	2	1	2	4	1	1	2	3	2	2	1	3	1	0	0	0	0	0	0	0	0	0	0	1	0	0	1	0	0	0	0	0	0	0	2	2	3	2	1	1	1	3	1	3	3	4	1	3	4
1	1	2	2	4	3	2	3	3	2	2	2	3	1	0	0	1	1	0	0	1	1	0	0	1	0	0	1	1	0	0	0	1	0	0	2	2	2	2	2	2	1	1	1	2	2	4	2	3	4
6	2	1	2	3	1	2	2	3	2	2	1	2	2	0	0	0	0	0	0	0	1	1	0	0	0	1	0	0	1	0	0	0	0	0	2	1	1	2	1	1	1	1	1	1	2	4	1	4	4
1	1	4	2	2	4	5	3	3	1	2	1	2	2	0	1	1	1	1	1	1	0	0	0	1	0	0	0	1	0	1	0	1	0	0	1	2	3	2	2	3	3	2	1	2	4	4	1	4	4
1	2	1	2	3	1	2	2	2	2	2	2	2	1	0	0	1	0	0	1	1	1	0	0	1	1	0	0	0	0	0	0	0	0	0	2	2	2	2	2	2	2	3	2	2	2	4	2	2	4
3	1	1	2	4	1	2	3	3	1	2	1	3	1	0	0	1	1	0	0	0	1	0	0	0	0	0	0	0	0	0	0	0	0	0	2	2	2	2	1	1	1	1	1	1	3	4	1	2	4
1	1	2	2	5	2	2	3	3	2	1	1	3	2	1	2	2	2	2	2	2	0	0	0	1	0	0	1	1	1	0	1	1	0	0	4	2	2	3	4	3	3	1	3	5	2	4	1	2	4
1	2	2	2	3	1	2	3	2	2	2	1	3	1	0	1	1	1	1	1	1	1	1	0	1	0	0	1	0	0	0	1	0	0	0	3	2	2	2	2	2	2	2	1	3	2	4	1	3	3
1	1	2	2	5	2	2	3	3	2	2	1	4	1	1	1	2	1	1	2	1	0	1	0	1	1	1	0	1	1	2	1	1	1	0	4	4	2	4	2	3	1	1	1	3	2	4	1	3	3
1	2	1	1	3	1	1	2	2	2	2	2	4	1	0	0	0	0	0	0	0	0	0	0	0	0	0	0	0	0	0	0	0	0	0	1	1	1	2	1	1	1	2	1	1	3	4	2	2	4
1	2	2	2	5	2	2	3	3	2	2	2	3	2	0	0	1	1	1	0	1	0	0	0	0	0	1	0	0	0	0	0	0	0	0	3	2	2	2	1	1	2	2	1	1	3	4	1	2	4
5	2	3	2	5	2	3	3	3	1	2	1	2	2	0	1	0	0	0	1	0	0	0	0	1	0	0	0	0	0	1	0	0	0	0	3	2	4	2	3	3	2	4	1	3	2	4	2	2	4
6	2	2	2	4	2	1	3	3	2	2	1	3	2	0	0	1	1	1	0	1	0	0	0	1	1	1	1	0	0	0	1	1	0	0	3	4	2	3	2	4	2	2	1	1	2	4	1	2	4
1	2	2	2	3	5	3	3	3	2	2	2	4	2	0	1	2	2	2	2	2	3	3	1	3	3	3	3	1	2	3	2	2	2	2	4	5	4	3	5	4	4	3	1	4	3	4	4	2	3
1	2	1	1	2	1	1	2	2	1	1	1	2	1	0	0	0	1	0	0	1	0	0	0	0	0	0	0	0	0	0	0	0	0	0	2	2	2	2	3	1	3	1	1	1	2	1	1	3	1
1	1	2	2	5	2	1	3	3	2	1	2	3	1	1	2	2	2	3	3	2	2	2	0	1	1	1	1	2	3	2	3	2	0	0	4	3	4	3	2	4	1	1	1	5	1	1	1	2	4
1	2	1	1	3	1	2	2	3	2	1	2	2	1	0	0	1	0	0	1	1	0	0	0	0	0	0	0	0	0	0	0	0	0	0	3	3	2	3	3	1	3	1	1	3	2	1	1	2	1
1	2	3	2	4	5	4	3	2	1	2	1	2	1	0	0	0	0	0	0	1	0	0	0	0	0	0	0	0	0	0	0	0	0	0	3	1	2	2	2	2	2	2	2	1	4	4	4	4	4
1	1	2	2	5	3	1	3	3	2	2	1	1	1	0	1	1	1	0	0	0	0	0	0	0	0	0	0	0	0	0	0	0	0	0	4	3	2	3	3	1	2	1	1	1	4	4	2	4	4
1	2	2	2	2	1	2	2	1	2	2	2	4	1	0	1	1	1	1	1	1	0	0	0	0	0	0	0	0	0	0	0	0	0	0	3	3	3	3	3	3	3	3	1	5	4	4	4	4	4
6	2	4	2	3	1	5	4	3	1	2	1	4	1	0	0	0	0	1	1	0	0	0	0	0	0	0	0	1	1	0	0	0	0	0	1	2	1	2	2	3	3	4	1	3	4	4	1	4	4
1	1	2	2	4	8	1	3	3	2	1	2	4	1	0	0	2	1	1	1	1	1	1	1	1	0	0	0	0	0	0	1	0	0	0	4	2	3	3	3	3	3	2	1	5	4	4	2	4	4
4	1	2	2	4	5	2	3	2	2	2	1	1	1	0	0	0	0	0	0	0	0	0	0	0	0	0	0	0	0	0	0	0	0	0	2	1	1	2	1	1	1	1	1	1	3	4	2	3	4
1	1	3	2	5	2	4	4	3	1	2	1	4	1	0	1	1	1	1	1	1	0	0	0	1	0	0	0	0	0	0	0	0	0	0	2	2	2	3	1	1	2	1	1	1	3	4	2	2	4
1	1	1	2	4	3	1	2	3	2	2	1	2	1	0	0	0	0	0	0	1	0	0	0	1	0	0	0	0	0	0	0	0	0	0	3	3	2	3	3	2	2	1	1	1	4	4	2	4	4
4	2	2	2	5	2	2	3	2	2	2	2	3	1	0	1	0	0	0	1	1	0	0	0	0	0	0	0	0	0	0	1	0	0	0	2	1	1	2	1	2	1	1	1	2	4	4	3	3	4
1	2	1	2	3	1	2	2	3	2	2	1	4	1	0	0	0	1	0	0	0	0	0	0	0	0	0	0	0	0	0	0	0	0	0	2	2	1	2	1	1	1	1	1	1	3	4	2	3	4
1	2	2	2	3	1	3	3	3	2	2	2	3	1	0	0	1	1	0	0	1	0	0	0	0	0	0	0	0	0	0	0	1	0	0	4	2	2	3	2	3	2	1	1	3	4	4	3	3	4
4	1	2	2	5	6	2	4	3	1	2	2	3	1	0	3	3	1	0	2	2	1	0	1	1	0	0	0	1	2	2	1	1	0	0	4	2	4	3	1	1	1	1	1	1	2	4	2	2	4
1	1	2	1	4	7	1	2	3	2	1	1	4	2	0	0	0	0	0	0	0	0	0	0	0	0	0	0	0	0	0	0	0	0	0	2	1	1	2	1	1	1	1	1	1	3	1	2	4	4
1	2	1	2	3	1	2	2	3	2	2	1	3	2	0	1	1	1	1	1	1	1	0	0	1	1	0	0	0	0	0	1	0	0	0	3	2	1	2	4	2	3	2	1	3	3	4	2	3	4
6	2	2	2	5	2	2	3	3	1	2	1	2	2	0	0	0	0	0	0	1	0	0	0	0	0	0	0	0	0	0	0	0	0	0	3	2	3	3	2	3	2	2	1	3	3	4	1	4	4
2	2	2	2	3	1	2	2	3	1	2	2	3	1	0	1	1	1	1	1	1	2	3	2	1	2	1	1	1	1	1	1	2	2	1	3	4	3	3	2	2	2	1	1	1	2	4	1	4	4
1	2	1	2	3	1	2	2	3	2	2	2	4	2	0	1	1	1	1	1	1	0	1	1	0	0	1	1	0	0	0	1	0	0	0	2	3	2	2	3	3	2	4	1	3	2	4	2	3	4
6	2	1	2	3	1	2	2	2	2	2	1	3	1	0	1	0	1	1	1	1	0	1	0	0	0	0	1	0	0	0	1	0	0	0	1	3	3	3	2	2	2	1	1	3	2	4	1	4	4
[truncated: 2,246 more rows]
[truncated: 45 more columns]
